# Supplementary material for: Potential Anti-Candida albicans Mechanism of Trichoderma Acid from Trichoderma spirale
Source: Int J Mol Sci. 2023 Mar 13;24(6):5445. doi: 10.3390/ijms24065445 (PMC10049406; doi:10.3390/ijms24065445)
Supplement: Supplementary file 1 [file ijms-24-05445-s001.zip › Table S1.xlsx]

## Sheet: up regulation
CK	TA8	log2_FC(TA8/CK)	Pvalue	fdr	Symbol	Description	KEGG_A_class	KEGG_B_class	Pathway	K_ID	GO Component	GO Function	GO Process
1.02	4.971	2.28497	0.0141041	0.0766047	PGA31	Pga31p	-	-	-	-	GO:0071944//cell periphery;GO:0005623//cell;GO:0005618//cell wall;GO:0009986//cell surface;GO:0031225//anchored component of membrane;GO:0031224//intrinsic component of membrane;GO:0016021//integral component of membrane;GO:0009277//fungal-type cell wall;GO:0030312//external encapsulating structure;GO:0044425//membrane part;GO:0030445//yeast-form cell wall;GO:0005576//extracellular region;GO:0044…	-	GO:0051704//multi-organism process;GO:0071840//cellular component organization or biogenesis;GO:0031505//fungal-type cell wall organization;GO:0042221//response to chemical;GO:0016043//cellular component organization;GO:0009405//pathogenesis;GO:0050896//response to stimulus;GO:0042493//response to drug;GO:0071555//cell wall organization;GO:0071852//fungal-type cell wall organization or biogenesis…
1.046	3.6565	1.80558	0.0147139	0.0769585	SOD5	Sod5p	-	-	-	-	GO:0016020//membrane;GO:0031225//anchored component of membrane;GO:0009986//cell surface;GO:0031224//intrinsic component of membrane;GO:0005576//extracellular region;GO:0044425//membrane part;GO:0030446//hyphal cell wall;GO:0071944//cell periphery;GO:0044464//cell part;GO:0009277//fungal-type cell wall;GO:0030312//external encapsulating structure;GO:0005623//cell;GO:0005618//cell wall	GO:0016721//oxidoreductase activity, acting on superoxide radicals as acceptor;GO:0046914//transition metal ion binding;GO:0043167//ion binding;GO:0046872//metal ion binding;GO:0016491//oxidoreductase activity;GO:0004784//superoxide dismutase activity;GO:0003824//catalytic activity;GO:0016209//antioxidant activity;GO:0043169//cation binding;GO:0005488//binding;GO:0005507//copper ion binding	GO:0052550//response to defense-related reactive oxygen species production by other organism involved in symbiotic interaction;GO:0071451//cellular response to superoxide;GO:0052385//evasion or tolerance by organism of reactive oxygen species produced by other organism involved in symbiotic interaction;GO:0009405//pathogenesis;GO:0009607//response to biotic stimulus;GO:0075136//response to host;G…
1.045	3.537	1.75902	0.00246719	0.053316	CRH11	transglycosylase	-	-	-	-	GO:0009986//cell surface;GO:0005623//cell;GO:0031224//intrinsic component of membrane;GO:0031225//anchored component of membrane;GO:0005618//cell wall;GO:0030312//external encapsulating structure;GO:0005886//plasma membrane;GO:0046658//anchored component of plasma membrane;GO:0031226//intrinsic component of plasma membrane;GO:0044464//cell part;GO:0005576//extracellular region;GO:0044459//plasma …	GO:0016798//hydrolase activity, acting on glycosyl bonds;GO:0016787//hydrolase activity;GO:0003824//catalytic activity;GO:0004553//hydrolase activity, hydrolyzing O-glycosyl compounds	GO:0009987//cellular process;GO:0031505//fungal-type cell wall organization;GO:0071840//cellular component organization or biogenesis;GO:0009405//pathogenesis;GO:0071704//organic substance metabolic process;GO:0071555//cell wall organization;GO:0045229//external encapsulating structure organization;GO:0071554//cell wall organization or biogenesis;GO:0008152//metabolic process;GO:0044238//primary …
1.083	3.173	1.55081	0.0138431	0.0766047	-	hypothetical protein	-	-	-	-	-	-	-
1.0125	2.9675	1.55133	0.000402399	0.0471106	-	hypothetical protein	-	-	-	-	-	-	-
0.9875	2.942	1.57494	0.000972844	0.0511276	INO1	inositol-3-phosphate synthase	Metabolism	Carbohydrate metabolism	ko00562//Inositol phosphate metabolism	K01858	GO:0005623//cell;GO:0071944//cell periphery;GO:0009277//fungal-type cell wall;GO:0005618//cell wall;GO:0030446//hyphal cell wall;GO:0009986//cell surface;GO:0044464//cell part;GO:0005622//intracellular;GO:0030312//external encapsulating structure;GO:0044424//intracellular part;GO:0005737//cytoplasm	GO:0016872//intramolecular lyase activity;GO:0004512//inositol-3-phosphate synthase activity;GO:0003824//catalytic activity;GO:0016853//isomerase activity	GO:0044711//single-organism biosynthetic process;GO:0044238//primary metabolic process;GO:0006066//alcohol metabolic process;GO:0046165//alcohol biosynthetic process;GO:0044699//single-organism process;GO:0044237//cellular metabolic process;GO:0019637//organophosphate metabolic process;GO:0008610//lipid biosynthetic process;GO:0005975//carbohydrate metabolic process;GO:0006021//inositol biosynthe…
1.0145	2.789	1.45898	0.000964122	0.0511276	-	hypothetical protein	-	-	-	-	GO:0071944//cell periphery;GO:0016020//membrane;GO:0005623//cell;GO:0044464//cell part;GO:0005886//plasma membrane	-	-
1.0065	2.66	1.40208	0.000283548	0.0471106	RHR2	glycerol-1-phosphatase	Metabolism	Lipid metabolism	ko00561//Glycerolipid metabolism	K06116	-	GO:0042578//phosphoric ester hydrolase activity;GO:0016791//phosphatase activity;GO:0016787//hydrolase activity;GO:0003824//catalytic activity;GO:0016788//hydrolase activity, acting on ester bonds;GO:0043136//glycerol-3-phosphatase activity	GO:0006950//response to stress;GO:0044763//single-organism cellular process;GO:0051716//cellular response to stimulus;GO:1901615//organic hydroxy compound metabolic process;GO:0051701//interaction with host;GO:0007155//cell adhesion;GO:0040011//locomotion;GO:0033554//cellular response to stress;GO:0044011//single-species biofilm formation on inanimate substrate;GO:0044710//single-organism metabol…
1.002	2.636	1.39547	0.000916333	0.0511276	-	NADP-dependent alcohol dehydrogenase	Metabolism	Global and Overview;Carbohydrate metabolism;Lipid metabolism	ko00010//Glycolysis / Gluconeogenesis;ko00561//Glycerolipid metabolism;ko00040//Pentose and glucuronate interconversions;ko01220//Degradation of aromatic compounds	K00002	-	GO:0008270//zinc ion binding;GO:0005488//binding;GO:0046872//metal ion binding;GO:0003824//catalytic activity;GO:0046914//transition metal ion binding;GO:0043169//cation binding;GO:0043167//ion binding;GO:0016491//oxidoreductase activity	GO:0055114//oxidation-reduction process;GO:0008152//metabolic process;GO:0044710//single-organism metabolic process;GO:0044699//single-organism process
1.0455	2.6325	1.33224	0.00430175	0.0574071	-	hypothetical protein	-	-	-	-	-	GO:0043169//cation binding;GO:0043167//ion binding;GO:0008270//zinc ion binding;GO:0046914//transition metal ion binding;GO:0046872//metal ion binding;GO:0005488//binding	-
1.1255	2.6025	1.20933	0.0180382	0.082755	-	hypothetical protein	-	-	-	-	-	-	-
0.9055	2.5785	1.50975	0.0109606	0.0714272	HGT10	glucose-inactivated glycerol proton symporter	-	-	-	-	GO:0016021//integral component of membrane;GO:0044425//membrane part;GO:0031224//intrinsic component of membrane;GO:0016020//membrane	GO:0015291//secondary active transmembrane transporter activity;GO:0015293//symporter activity;GO:0005215//transporter activity;GO:0022891//substrate-specific transmembrane transporter activity;GO:0015295//solute:proton symporter activity;GO:0022892//substrate-specific transporter activity;GO:0022804//active transmembrane transporter activity;GO:0015294//solute:cation symporter activity;GO:002285…	GO:0044699//single-organism process;GO:0055085//transmembrane transport;GO:0051234//establishment of localization;GO:0044763//single-organism cellular process;GO:0015850//organic hydroxy compound transport;GO:0009987//cellular process;GO:1902578//single-organism localization;GO:0006810//transport;GO:0015793//glycerol transport;GO:0071702//organic substance transport;GO:0015791//polyol transport;G…
1.04	2.495	1.26246	0.0174431	0.0822266	PHR1	Phr1p	-	-	-	-	GO:0016020//membrane;GO:0044464//cell part;GO:0044425//membrane part;GO:0031224//intrinsic component of membrane;GO:0031225//anchored component of membrane;GO:0005886//plasma membrane;GO:0071944//cell periphery;GO:0005623//cell	-	GO:0008152//metabolic process;GO:0005975//carbohydrate metabolic process;GO:0071704//organic substance metabolic process;GO:0044238//primary metabolic process
0.9125	2.473	1.43837	0.00923084	0.0670879	PHO13	Pho13p	-	-	-	-	-	GO:0003824//catalytic activity;GO:0042578//phosphoric ester hydrolase activity;GO:0016788//hydrolase activity, acting on ester bonds;GO:0016787//hydrolase activity;GO:0016791//phosphatase activity	-
1.0685	2.423	1.18121	0.0125996	0.0738973	PBR1	Pbr1p	-	-	-	-	-	-	GO:0009987//cellular process;GO:0007155//cell adhesion;GO:0044764//multi-organism cellular process;GO:0090609//single-species submerged biofilm formation;GO:0044010//single-species biofilm formation;GO:0044011//single-species biofilm formation on inanimate substrate;GO:0042710//biofilm formation;GO:0051703//intraspecies interaction between organisms;GO:0051704//multi-organism process;GO:0022610//…
0.933	2.419	1.37446	0.0423739	0.11806	-	hypothetical protein	-	-	-	-	GO:0044464//cell part;GO:0005623//cell;GO:0071944//cell periphery;GO:0030312//external encapsulating structure;GO:0009277//fungal-type cell wall;GO:0005618//cell wall	-	-
0.9925	2.3675	1.25423	0.00993296	0.0682038	DPM3	Dpm3p	-	-	-	-	-	-	-
1.119	2.3655	1.07994	0.0196291	0.0858962	AUT7	ubiquitin-like protein	-	-	-	-	-	-	-
1.014	2.347	1.21076	0.00553178	0.0622099	KAR2	Hsp70 family ATPase	Genetic Information Processing	Folding, sorting and degradation	ko04141//Protein processing in endoplasmic reticulum;ko03060//Protein export	K09490	-	GO:0005524//ATP binding;GO:0032559//adenyl ribonucleotide binding;GO:0043167//ion binding;GO:0000166//nucleotide binding;GO:1901363//heterocyclic compound binding;GO:0001883//purine nucleoside binding;GO:0001882//nucleoside binding;GO:0032553//ribonucleotide binding;GO:0097159//organic cyclic compound binding;GO:0017076//purine nucleotide binding;GO:0032555//purine ribonucleotide binding;GO:00305…	-
1.004	2.3085	1.2012	0.00689896	0.0638019	PRB1	Prb1p	-	-	-	-	GO:0043231//intracellular membrane-bounded organelle;GO:0000322//storage vacuole;GO:0005623//cell;GO:0000323//lytic vacuole;GO:0005737//cytoplasm;GO:0044424//intracellular part;GO:0005773//vacuole;GO:0043229//intracellular organelle;GO:0043227//membrane-bounded organelle;GO:0043226//organelle;GO:0000324//fungal-type vacuole;GO:0044464//cell part;GO:0005622//intracellular;GO:0044444//cytoplasmic p…	GO:0004252//serine-type endopeptidase activity;GO:0070011//peptidase activity, acting on L-amino acid peptides;GO:0008233//peptidase activity;GO:0004175//endopeptidase activity;GO:0017171//serine hydrolase activity;GO:0008236//serine-type peptidase activity;GO:0016787//hydrolase activity;GO:0003824//catalytic activity	GO:0071704//organic substance metabolic process;GO:0009987//cellular process;GO:1901575//organic substance catabolic process;GO:0044260//cellular macromolecule metabolic process;GO:0044265//cellular macromolecule catabolic process;GO:0044238//primary metabolic process;GO:0044257//cellular protein catabolic process;GO:0008152//metabolic process;GO:0009057//macromolecule catabolic process;GO:000650…
1.1575	2.3025	0.992189	0.0394631	0.114599	SPC2	signal peptidase complex subunit	-	-	-	-	GO:0005787//signal peptidase complex;GO:0044422//organelle part;GO:0044446//intracellular organelle part;GO:0031224//intrinsic component of membrane;GO:0012505//endomembrane system;GO:0044444//cytoplasmic part;GO:0043234//protein complex;GO:0005886//plasma membrane;GO:0005783//endoplasmic reticulum;GO:0044432//endoplasmic reticulum part;GO:0071944//cell periphery;GO:0043227//membrane-bounded orga…	GO:0016787//hydrolase activity;GO:0008233//peptidase activity;GO:0003824//catalytic activity	GO:0016485//protein processing;GO:0044267//cellular protein metabolic process;GO:0006508//proteolysis;GO:0044238//primary metabolic process;GO:0006518//peptide metabolic process;GO:0043170//macromolecule metabolic process;GO:0044237//cellular metabolic process;GO:0071704//organic substance metabolic process;GO:0006465//signal peptide processing;GO:0034641//cellular nitrogen compound metabolic pro…
1.049	2.2865	1.12413	0.0122908	0.0738973	OYE23	Oye23p	-	-	-	-	-	GO:0048037//cofactor binding;GO:0005488//binding;GO:0000166//nucleotide binding;GO:0036094//small molecule binding;GO:0016491//oxidoreductase activity;GO:0010181//FMN binding;GO:0043168//anion binding;GO:0032553//ribonucleotide binding;GO:0097159//organic cyclic compound binding;GO:1901265//nucleoside phosphate binding;GO:0050662//coenzyme binding;GO:0097367//carbohydrate derivative binding;GO:19…	GO:0055114//oxidation-reduction process;GO:0008152//metabolic process;GO:0044710//single-organism metabolic process;GO:0044699//single-organism process
1.012	2.2335	1.1421	0.000521597	0.0471106	GPD2	Gpd2p	Metabolism	Lipid metabolism	ko00564//Glycerophospholipid metabolism	K00006	GO:0044464//cell part;GO:0044444//cytoplasmic part;GO:0005737//cytoplasm;GO:0005622//intracellular;GO:0044424//intracellular part;GO:0043234//protein complex;GO:1902494//catalytic complex;GO:0009331//glycerol-3-phosphate dehydrogenase complex;GO:0032991//macromolecular complex;GO:0005623//cell;GO:0009986//cell surface;GO:1990204//oxidoreductase complex	GO:0042803//protein homodimerization activity;GO:0042802//identical protein binding;GO:0000166//nucleotide binding;GO:0004367//glycerol-3-phosphate dehydrogenase [NAD+] activity;GO:0005488//binding;GO:0046983//protein dimerization activity;GO:0048037//cofactor binding;GO:0050662//coenzyme binding;GO:0016491//oxidoreductase activity;GO:1901363//heterocyclic compound binding;GO:0016616//oxidoreduct…	GO:0055114//oxidation-reduction process;GO:0019637//organophosphate metabolic process;GO:0044710//single-organism metabolic process;GO:0071704//organic substance metabolic process;GO:0044238//primary metabolic process;GO:1901136//carbohydrate derivative catabolic process;GO:1901575//organic substance catabolic process;GO:0006072//glycerol-3-phosphate metabolic process;GO:0044237//cellular metabol…
1.021	2.162	1.08238	0.021008	0.0885002	PDI1	protein disulfide isomerase	-	-	-	-	GO:0005737//cytoplasm;GO:0044424//intracellular part;GO:0044464//cell part;GO:0005623//cell;GO:0043231//intracellular membrane-bounded organelle;GO:0043229//intracellular organelle;GO:0043227//membrane-bounded organelle;GO:0043226//organelle;GO:0012505//endomembrane system;GO:0005783//endoplasmic reticulum;GO:0005622//intracellular;GO:0044444//cytoplasmic part	GO:0016853//isomerase activity;GO:0003824//catalytic activity	GO:0065008//regulation of biological quality;GO:0045454//cell redox homeostasis;GO:0050794//regulation of cellular process;GO:0044763//single-organism cellular process;GO:0065007//biological regulation;GO:0044699//single-organism process;GO:0042592//homeostatic process;GO:0019725//cellular homeostasis;GO:0050789//regulation of biological process;GO:0009987//cellular process
1.022	2.1225	1.05437	0.00310341	0.053316	SEC72	Sec63 complex subunit	-	-	-	-	-	-	-
1.0585	2.1215	1.00306	0.00916373	0.0669634	RHO3	Rho family GTPase	-	-	-	-	GO:0016020//membrane	GO:0032555//purine ribonucleotide binding;GO:1901265//nucleoside phosphate binding;GO:0032553//ribonucleotide binding;GO:0001883//purine nucleoside binding;GO:0035639//purine ribonucleoside triphosphate binding;GO:0043167//ion binding;GO:0036094//small molecule binding;GO:0005488//binding;GO:0032550//purine ribonucleoside binding;GO:0001882//nucleoside binding;GO:0019001//guanyl nucleotide bindin…	GO:0050789//regulation of biological process;GO:0009987//cellular process;GO:0007154//cell communication;GO:0007264//small GTPase mediated signal transduction;GO:0044700//single organism signaling;GO:0044763//single-organism cellular process;GO:0050794//regulation of cellular process;GO:0023052//signaling;GO:0065007//biological regulation;GO:0035556//intracellular signal transduction;GO:0050896//…
0.993	2.0895	1.07329	0.0408837	0.116266	ERO1	ER oxidoreductin	-	-	-	-	GO:0043227//membrane-bounded organelle;GO:0005622//intracellular;GO:0043226//organelle;GO:0044464//cell part;GO:0012505//endomembrane system;GO:0005737//cytoplasm;GO:0044444//cytoplasmic part;GO:0044424//intracellular part;GO:0043229//intracellular organelle;GO:0043231//intracellular membrane-bounded organelle;GO:0005623//cell;GO:0005783//endoplasmic reticulum	GO:0003824//catalytic activity;GO:0016491//oxidoreductase activity;GO:0016864//intramolecular oxidoreductase activity, transposing S-S bonds;GO:0016853//isomerase activity;GO:0016860//intramolecular oxidoreductase activity;GO:0016667//oxidoreductase activity, acting on a sulfur group of donors;GO:0003756//protein disulfide isomerase activity;GO:0016671//oxidoreductase activity, acting on a sulfur…	GO:0055114//oxidation-reduction process;GO:0044710//single-organism metabolic process;GO:0008152//metabolic process;GO:0044699//single-organism process
0.9585	2.0735	1.11322	0.00404003	0.0570375	ALD5	aldehyde dehydrogenase (NAD(P)(+))	Metabolism	Amino acid metabolism;Carbohydrate metabolism;Metabolism of other amino acids;Lipid metabolism	ko00010//Glycolysis / Gluconeogenesis;ko00620//Pyruvate metabolism;ko00330//Arginine and proline metabolism;ko00561//Glycerolipid metabolism;ko00071//Fatty acid degradation;ko00280//Valine, leucine and isoleucine degradation;ko00410//beta-Alanine metabolism;ko00380//Tryptophan metabolism;ko00310//Lysine degradation;ko00340//Histidine metabolism;ko00040//Pentose and glucuronate interconversions;ko…	K00128	-	GO:0016491//oxidoreductase activity;GO:0016620//oxidoreductase activity, acting on the aldehyde or oxo group of donors, NAD or NADP as acceptor;GO:0016903//oxidoreductase activity, acting on the aldehyde or oxo group of donors;GO:0003824//catalytic activity	GO:0044699//single-organism process;GO:0044710//single-organism metabolic process;GO:0055114//oxidation-reduction process;GO:0008152//metabolic process
0.958	2.07	1.11153	0.0317562	0.106705	ERV29	Erv29p	-	-	-	-	GO:0044425//membrane part;GO:0016020//membrane;GO:0071944//cell periphery;GO:0031224//intrinsic component of membrane;GO:0005623//cell;GO:0044464//cell part;GO:0016021//integral component of membrane;GO:0005886//plasma membrane	-	-
0.991	2.0665	1.06023	0.000504642	0.0471106	CRD2	Crd2p	-	-	-	-	-	-	-
0.9985	2.055	1.0413	0.0123135	0.0738973	-	mitochondrial 37S ribosomal protein YMR31	-	-	-	-	-	-	-
1.061	2.053	0.952309	0.0132205	0.075005	SIM1	SUN family protein	-	-	-	-	GO:0071944//cell periphery;GO:0009986//cell surface;GO:0044464//cell part;GO:0005623//cell;GO:0005618//cell wall;GO:0005576//extracellular region;GO:0009277//fungal-type cell wall;GO:0030312//external encapsulating structure	GO:0016798//hydrolase activity, acting on glycosyl bonds;GO:0003824//catalytic activity;GO:0016787//hydrolase activity	GO:0065007//biological regulation;GO:0005976//polysaccharide metabolic process;GO:1901575//organic substance catabolic process;GO:0050789//regulation of biological process;GO:0005975//carbohydrate metabolic process;GO:0071840//cellular component organization or biogenesis;GO:0009889//regulation of biosynthetic process;GO:2000112//regulation of cellular macromolecule biosynthetic process;GO:004317…
1.0055	2.053	1.02982	0.00220938	0.0530721	-	hypothetical protein	-	-	-	-	GO:0005622//intracellular;GO:0044424//intracellular part;GO:0005634//nucleus;GO:0043231//intracellular membrane-bounded organelle;GO:0043229//intracellular organelle;GO:0044464//cell part;GO:0043227//membrane-bounded organelle;GO:0005623//cell;GO:0043226//organelle	GO:0005488//binding;GO:0046914//transition metal ion binding;GO:0008270//zinc ion binding;GO:0003712//transcription cofactor activity;GO:0043167//ion binding;GO:0043169//cation binding;GO:0003713//transcription coactivator activity;GO:0000988//transcription factor activity, protein binding;GO:0046872//metal ion binding;GO:0000989//transcription factor activity, transcription factor binding	GO:0006355//regulation of transcription, DNA-templated;GO:0045935//positive regulation of nucleobase-containing compound metabolic process;GO:0097659//nucleic acid-templated transcription;GO:0034641//cellular nitrogen compound metabolic process;GO:0051252//regulation of RNA metabolic process;GO:1901576//organic substance biosynthetic process;GO:0050794//regulation of cellular process;GO:0034645//…
1.0165	2.049	1.01131	0.00771444	0.064302	DPM1	dolichyl-phosphate beta-D-mannosyltransferase	Metabolism	Glycan biosynthesis and metabolism	ko00510//N-Glycan biosynthesis	K00721	GO:0016020//membrane;GO:0071944//cell periphery;GO:0044464//cell part;GO:0005623//cell;GO:0005886//plasma membrane	GO:0003824//catalytic activity;GO:0004582//dolichyl-phosphate beta-D-mannosyltransferase activity;GO:0016757//transferase activity, transferring glycosyl groups;GO:0016758//transferase activity, transferring hexosyl groups;GO:0000030//mannosyltransferase activity;GO:0016740//transferase activity	GO:0043413//macromolecule glycosylation;GO:0006490//oligosaccharide-lipid intermediate biosynthetic process;GO:0009100//glycoprotein metabolic process;GO:1901576//organic substance biosynthetic process;GO:0036211//protein modification process;GO:0009101//glycoprotein biosynthetic process;GO:0070085//glycosylation;GO:0008152//metabolic process;GO:0044237//cellular metabolic process;GO:0009987//cel…
0.974	2.02	1.05236	0.0268324	0.0985518	-	hypothetical protein	-	-	-	-	GO:0016020//membrane;GO:0016021//integral component of membrane;GO:0044425//membrane part;GO:0031224//intrinsic component of membrane	-	-
1.078	2.01	0.898838	0.048856	0.127314	GNA1	glucosamine 6-phosphate N-acetyltransferase	Metabolism	Carbohydrate metabolism	ko00520//Amino sugar and nucleotide sugar metabolism	K00621	-	GO:0016407//acetyltransferase activity;GO:0003824//catalytic activity;GO:0016747//transferase activity, transferring acyl groups other than amino-acyl groups;GO:0016410//N-acyltransferase activity;GO:0016740//transferase activity;GO:0016746//transferase activity, transferring acyl groups;GO:0008080//N-acetyltransferase activity	-
1.011	1.9745	0.965704	0.00294426	0.053316	ALS1	Als1p	-	-	-	-	GO:0005623//cell;GO:0044425//membrane part;GO:0005886//plasma membrane;GO:0030312//external encapsulating structure;GO:0071944//cell periphery;GO:0031224//intrinsic component of membrane;GO:0005576//extracellular region;GO:0030446//hyphal cell wall;GO:0005618//cell wall;GO:0016020//membrane;GO:0009986//cell surface;GO:0044464//cell part;GO:0031225//anchored component of membrane;GO:0030445//yeast…	GO:0005515//protein binding;GO:0042277//peptide binding;GO:0043236//laminin binding;GO:0050840//extracellular matrix binding;GO:0033218//amide binding;GO:0005488//binding;GO:0001968//fibronectin binding	GO:0051716//cellular response to stimulus;GO:0051704//multi-organism process;GO:0050896//response to stimulus;GO:0050789//regulation of biological process;GO:0009987//cellular process;GO:0036244//cellular response to neutral pH;GO:0050794//regulation of cellular process;GO:0042710//biofilm formation;GO:0098609//cell-cell adhesion;GO:0044764//multi-organism cellular process;GO:0009405//pathogenesi…
0.994	1.952	0.973635	0.00188492	0.0529799	LHS1	Hsp70 family chaperone	Genetic Information Processing	Folding, sorting and degradation	ko04141//Protein processing in endoplasmic reticulum	K09486	-	GO:0017076//purine nucleotide binding;GO:0005488//binding;GO:1901265//nucleoside phosphate binding;GO:0043167//ion binding;GO:0001883//purine nucleoside binding;GO:0000166//nucleotide binding;GO:0032550//purine ribonucleoside binding;GO:0043168//anion binding;GO:0097367//carbohydrate derivative binding;GO:0097159//organic cyclic compound binding;GO:0036094//small molecule binding;GO:0032559//aden…	-
1.049	1.9485	0.893349	0.0273395	0.0997297	-	origin recognition complex subunit 2	Cellular Processes	Cell growth and death	ko04111//Cell cycle - yeast;ko04113//Meiosis - yeast	K02604	GO:0044427//chromosomal part;GO:0043229//intracellular organelle;GO:0005622//intracellular;GO:0043227//membrane-bounded organelle;GO:0043231//intracellular membrane-bounded organelle;GO:0044446//intracellular organelle part;GO:0044424//intracellular part;GO:0005694//chromosome;GO:0043228//non-membrane-bounded organelle;GO:0005634//nucleus;GO:0043234//protein complex;GO:0005623//cell;GO:0043226//o…	-	GO:0006725//cellular aromatic compound metabolic process;GO:0034641//cellular nitrogen compound metabolic process;GO:0009058//biosynthetic process;GO:1901360//organic cyclic compound metabolic process;GO:0006807//nitrogen compound metabolic process;GO:0009059//macromolecule biosynthetic process;GO:0044260//cellular macromolecule metabolic process;GO:0034645//cellular macromolecule biosynthetic pr…
1.034	1.9445	0.911163	0.00297336	0.053316	-	proteinase B	-	-	-	-	-	GO:0070011//peptidase activity, acting on L-amino acid peptides;GO:0008236//serine-type peptidase activity;GO:0003824//catalytic activity;GO:0016787//hydrolase activity;GO:0008233//peptidase activity;GO:0004175//endopeptidase activity;GO:0004252//serine-type endopeptidase activity;GO:0017171//serine hydrolase activity	GO:0009653//anatomical structure morphogenesis;GO:0009057//macromolecule catabolic process;GO:0044257//cellular protein catabolic process;GO:0044767//single-organism developmental process;GO:0043934//sporulation;GO:0044248//cellular catabolic process;GO:0030154//cell differentiation;GO:0048856//anatomical structure development;GO:0048869//cellular developmental process;GO:0044260//cellular macrom…
1.0255	1.9365	0.917124	0.00326602	0.053316	SEC62	Sec63 complex subunit	Genetic Information Processing	Folding, sorting and degradation	ko04141//Protein processing in endoplasmic reticulum;ko03060//Protein export	K12275	GO:0016020//membrane;GO:0005622//intracellular;GO:0044446//intracellular organelle part;GO:0044424//intracellular part;GO:0005623//cell;GO:0030176//integral component of endoplasmic reticulum membrane;GO:0043226//organelle;GO:0071944//cell periphery;GO:0005783//endoplasmic reticulum;GO:0016021//integral component of membrane;GO:0044444//cytoplasmic part;GO:0043227//membrane-bounded organelle;GO:0…	GO:0022892//substrate-specific transporter activity;GO:0008565//protein transporter activity;GO:0005215//transporter activity	GO:0051234//establishment of localization;GO:0015031//protein transport;GO:0045184//establishment of protein localization;GO:0008104//protein localization;GO:0071702//organic substance transport;GO:0051179//localization;GO:0006810//transport;GO:0033036//macromolecule localization
0.951	1.9195	1.01321	0.00718032	0.0640836	CYS3	cystathionine gamma-lyase	Metabolism	Amino acid metabolism;Global and Overview;Metabolism of other amino acids	ko01230//Biosynthesis of amino acids;ko00270//Cysteine and methionine metabolism;ko00260//Glycine, serine and threonine metabolism;ko00450//Selenocompound metabolism	K01758	-	GO:0048037//cofactor binding;GO:0003824//catalytic activity;GO:1901363//heterocyclic compound binding;GO:0043167//ion binding;GO:0016829//lyase activity;GO:0030170//pyridoxal phosphate binding;GO:0097159//organic cyclic compound binding;GO:0043168//anion binding;GO:0005488//binding	-
1.021	1.9075	0.9017	0.00108937	0.0511276	CDC48	AAA family ATPase	Genetic Information Processing	Folding, sorting and degradation	ko04141//Protein processing in endoplasmic reticulum	K13525	GO:0044464//cell part;GO:0009986//cell surface;GO:0071944//cell periphery;GO:0005886//plasma membrane;GO:0005623//cell;GO:0016020//membrane	GO:0001882//nucleoside binding;GO:0001883//purine nucleoside binding;GO:1901363//heterocyclic compound binding;GO:0043168//anion binding;GO:0000166//nucleotide binding;GO:0032549//ribonucleoside binding;GO:0030554//adenyl nucleotide binding;GO:0035639//purine ribonucleoside triphosphate binding;GO:0003824//catalytic activity;GO:0005488//binding;GO:0032550//purine ribonucleoside binding;GO:0005524…	GO:0044699//single-organism process;GO:0051301//cell division;GO:0009987//cellular process;GO:0044763//single-organism cellular process
1.01	1.891	0.904794	0.000888286	0.0511276	GFA1	glutamine--fructose-6-phosphate transaminase (isomerizing)	Metabolism	Amino acid metabolism;Carbohydrate metabolism	ko00520//Amino sugar and nucleotide sugar metabolism;ko00250//Alanine, aspartate and glutamate metabolism	K00820	-	GO:0016740//transferase activity;GO:0004360//glutamine-fructose-6-phosphate transaminase (isomerizing) activity;GO:0030246//carbohydrate binding;GO:0016769//transferase activity, transferring nitrogenous groups;GO:0070548//L-glutamine aminotransferase activity;GO:0008483//transaminase activity;GO:0003824//catalytic activity;GO:0005488//binding	GO:1901605//alpha-amino acid metabolic process;GO:0006725//cellular aromatic compound metabolic process;GO:0043170//macromolecule metabolic process;GO:0044281//small molecule metabolic process;GO:0006037//cell wall chitin metabolic process;GO:0071554//cell wall organization or biogenesis;GO:0033692//cellular polysaccharide biosynthetic process;GO:0016051//carbohydrate biosynthetic process;GO:1901…
0.9195	1.89	1.03946	0.0143861	0.0767231	-	hypothetical protein	-	-	-	-	GO:0031224//intrinsic component of membrane;GO:0016021//integral component of membrane;GO:0044425//membrane part;GO:0016020//membrane	-	-
0.9595	1.873	0.964996	0.00652803	0.0632324	YPT1	Rab family GTPase	-	-	-	-	GO:0016020//membrane;GO:0071944//cell periphery;GO:0005886//plasma membrane;GO:0044464//cell part;GO:0005623//cell	GO:0043168//anion binding;GO:0000166//nucleotide binding;GO:0035639//purine ribonucleoside triphosphate binding;GO:0017076//purine nucleotide binding;GO:0032561//guanyl ribonucleotide binding;GO:0043167//ion binding;GO:0032549//ribonucleoside binding;GO:0032555//purine ribonucleotide binding;GO:0005525//GTP binding;GO:0001883//purine nucleoside binding;GO:0019001//guanyl nucleotide binding;GO:003…	GO:0006888//ER to Golgi vesicle-mediated transport;GO:0015031//protein transport;GO:0070887//cellular response to chemical stimulus;GO:0044700//single organism signaling;GO:0016482//cytoplasmic transport;GO:0035690//cellular response to drug;GO:0008104//protein localization;GO:0065007//biological regulation;GO:0050789//regulation of biological process;GO:0033036//macromolecule localization;GO:004…
1.0075	1.868	0.890715	0.00371521	0.0560178	-	hypothetical protein	-	-	-	-	-	GO:0016747//transferase activity, transferring acyl groups other than amino-acyl groups;GO:0016740//transferase activity;GO:0016746//transferase activity, transferring acyl groups;GO:0008374//O-acyltransferase activity;GO:0003824//catalytic activity	GO:0071704//organic substance metabolic process;GO:0008152//metabolic process;GO:0009987//cellular process;GO:0044699//single-organism process;GO:0044237//cellular metabolic process;GO:0044238//primary metabolic process;GO:0044255//cellular lipid metabolic process;GO:0006629//lipid metabolic process;GO:0044763//single-organism cellular process;GO:0044710//single-organism metabolic process
0.942	1.868	0.987695	0.0162454	0.0797729	-	hypothetical protein	-	-	-	-	-	-	-
0.9785	1.8575	0.924718	0.00409215	0.0570375	SAP2	Sap2p	-	-	-	-	GO:0005576//extracellular region	GO:0016787//hydrolase activity;GO:0070001//aspartic-type peptidase activity;GO:0005488//binding;GO:0008233//peptidase activity;GO:0003824//catalytic activity;GO:0008144//drug binding;GO:0070011//peptidase activity, acting on L-amino acid peptides;GO:0004190//aspartic-type endopeptidase activity;GO:0004175//endopeptidase activity	GO:0044267//cellular protein metabolic process;GO:0034641//cellular nitrogen compound metabolic process;GO:0006807//nitrogen compound metabolic process;GO:0065008//regulation of biological quality;GO:0050794//regulation of cellular process;GO:0044416//induction by symbiont of host defense response;GO:0052389//positive regulation by symbiont of defense-related host calcium ion flux;GO:0016485//pro…
1.002	1.8535	0.88737	0.0186332	0.0835848	-	Sec63 complex subunit	-	-	-	-	GO:0031207//Sec62/Sec63 complex;GO:0031090//organelle membrane;GO:0044446//intracellular organelle part;GO:0044425//membrane part;GO:0043227//membrane-bounded organelle;GO:0012505//endomembrane system;GO:0005622//intracellular;GO:0005737//cytoplasm;GO:0044432//endoplasmic reticulum part;GO:0005623//cell;GO:0016020//membrane;GO:0044422//organelle part;GO:0044444//cytoplasmic part;GO:0043234//prote…	-	GO:0051234//establishment of localization;GO:0008104//protein localization;GO:0071840//cellular component organization or biogenesis;GO:0016482//cytoplasmic transport;GO:0015031//protein transport;GO:0006620//posttranslational protein targeting to membrane;GO:0071702//organic substance transport;GO:0044699//single-organism process;GO:0044765//single-organism transport;GO:0065002//intracellular pr…
1.1075	1.824	0.719799	0.0373114	0.11178	ARH2	NADPH-adrenodoxin reductase	-	-	-	-	-	GO:0003824//catalytic activity;GO:0016491//oxidoreductase activity	GO:0055114//oxidation-reduction process;GO:0044710//single-organism metabolic process;GO:0008152//metabolic process;GO:0044699//single-organism process
1.082	1.806	0.739097	0.0233543	0.0926784	-	protein-lysine N-methyltransferase	-	-	-	-	GO:0005623//cell;GO:0044444//cytoplasmic part;GO:0044464//cell part;GO:0005634//nucleus;GO:0005737//cytoplasm;GO:0043226//organelle;GO:0043229//intracellular organelle;GO:0043231//intracellular membrane-bounded organelle;GO:0044424//intracellular part;GO:0005829//cytosol;GO:0043227//membrane-bounded organelle;GO:0005622//intracellular	GO:0016741//transferase activity, transferring one-carbon groups;GO:0008168//methyltransferase activity;GO:0016740//transferase activity;GO:0008170//N-methyltransferase activity;GO:0016279//protein-lysine N-methyltransferase activity;GO:0008757//S-adenosylmethionine-dependent methyltransferase activity;GO:0003824//catalytic activity;GO:0016278//lysine N-methyltransferase activity;GO:0008276//prot…	GO:0032259//methylation;GO:0008213//protein alkylation;GO:0006479//protein methylation;GO:0044237//cellular metabolic process;GO:0043414//macromolecule methylation;GO:0008152//metabolic process;GO:0044260//cellular macromolecule metabolic process;GO:0006464//cellular protein modification process;GO:0018026//peptidyl-lysine monomethylation;GO:0018205//peptidyl-lysine modification;GO:0043412//macro…
0.9285	1.806	0.959824	0.0141349	0.0766047	ICL1	isocitrate lyase 1	Metabolism	Global and Overview;Carbohydrate metabolism	ko01200//Carbon metabolism;ko00630//Glyoxylate and dicarboxylate metabolism	K01637	GO:0005777//peroxisome;GO:0044424//intracellular part;GO:0043231//intracellular membrane-bounded organelle;GO:0005737//cytoplasm;GO:0042579//microbody;GO:0005623//cell;GO:0043229//intracellular organelle;GO:0043227//membrane-bounded organelle;GO:0005622//intracellular;GO:0044444//cytoplasmic part;GO:0043226//organelle;GO:0044464//cell part	GO:0016829//lyase activity;GO:0016830//carbon-carbon lyase activity;GO:0003824//catalytic activity;GO:0004451//isocitrate lyase activity;GO:0016833//oxo-acid-lyase activity	GO:0009405//pathogenesis;GO:0032787//monocarboxylic acid metabolic process;GO:0008152//metabolic process;GO:0006097//glyoxylate cycle;GO:0044763//single-organism cellular process;GO:0071704//organic substance metabolic process;GO:0044281//small molecule metabolic process;GO:0044723//single-organism carbohydrate metabolic process;GO:0006081//cellular aldehyde metabolic process;GO:0044699//single-o…
1.0015	1.7965	0.843027	0.0289843	0.102344	YWP1	Ywp1p	-	-	-	-	GO:0031224//intrinsic component of membrane;GO:0030446//hyphal cell wall;GO:0030312//external encapsulating structure;GO:0005576//extracellular region;GO:0009986//cell surface;GO:0009277//fungal-type cell wall;GO:0005618//cell wall;GO:0016020//membrane;GO:0005623//cell;GO:0044464//cell part;GO:0044425//membrane part;GO:0031225//anchored component of membrane;GO:0030445//yeast-form cell wall;GO:00…	-	GO:0044764//multi-organism cellular process;GO:0044403//symbiosis, encompassing mutualism through parasitism;GO:0042710//biofilm formation;GO:0007155//cell adhesion;GO:0044406//adhesion of symbiont to host;GO:0009987//cellular process;GO:0051704//multi-organism process;GO:0044419//interspecies interaction between organisms;GO:0022610//biological adhesion;GO:0044010//single-species biofilm formati…
1.0075	1.793	0.831596	0.00946301	0.0676081	-	hypothetical protein	Genetic Information Processing	Folding, sorting and degradation	ko04141//Protein processing in endoplasmic reticulum	K14002	-	GO:0005488//binding;GO:0051082//unfolded protein binding;GO:0043167//ion binding;GO:0043169//cation binding;GO:0046872//metal ion binding;GO:0005515//protein binding;GO:0031072//heat shock protein binding	GO:0009987//cellular process;GO:0006457//protein folding
1.0295	1.793	0.800432	0.0155587	0.0781858	PRE6	proteasome core particle subunit alpha 4	-	-	-	-	-	-	-
1.0035	1.786	0.831691	0.015325	0.0777616	-	hypothetical protein	-	-	-	-	GO:0044425//membrane part;GO:0016020//membrane;GO:0031224//intrinsic component of membrane;GO:0016021//integral component of membrane	-	-
1.094	1.7795	0.701859	0.0315128	0.106599	-	hypothetical protein	Genetic Information Processing	Folding, sorting and degradation	ko04130//SNARE interactions in vesicular transport	K08499	GO:0016021//integral component of membrane;GO:0016020//membrane;GO:0044425//membrane part;GO:0031224//intrinsic component of membrane	GO:0005515//protein binding;GO:0005488//binding;GO:0005484//SNAP receptor activity	GO:1902578//single-organism localization;GO:0016192//vesicle-mediated transport;GO:0051641//cellular localization;GO:0051179//localization;GO:0071702//organic substance transport;GO:0006886//intracellular protein transport;GO:0033036//macromolecule localization;GO:0051234//establishment of localization;GO:0015031//protein transport;GO:0008104//protein localization;GO:0044699//single-organism proc…
0.964	1.7755	0.88112	0.0066846	0.0633481	STE24	zinc metalloprotease	Metabolism	Metabolism of terpenoids and polyketides	ko00900//Terpenoid backbone biosynthesis	K06013	GO:0016021//integral component of membrane;GO:0031224//intrinsic component of membrane;GO:0016020//membrane;GO:0044425//membrane part	GO:0070011//peptidase activity, acting on L-amino acid peptides;GO:0016787//hydrolase activity;GO:0008233//peptidase activity;GO:0004222//metalloendopeptidase activity;GO:0003824//catalytic activity;GO:0008237//metallopeptidase activity;GO:0004175//endopeptidase activity	GO:0044237//cellular metabolic process;GO:0051604//protein maturation;GO:0043170//macromolecule metabolic process;GO:0019538//protein metabolic process;GO:0008152//metabolic process;GO:0080120//CAAX-box protein maturation;GO:0010467//gene expression;GO:0071704//organic substance metabolic process;GO:0016485//protein processing;GO:0044260//cellular macromolecule metabolic process;GO:0044238//prima…
1.04	1.764	0.762267	0.0322437	0.107079	MRPL37	mitochondrial 54S ribosomal protein YmL37	-	-	-	-	-	-	-
1.011	1.7625	0.80184	0.0405924	0.116022	MCD4	mannose-ethanolamine phosphotransferase	Metabolism	Glycan biosynthesis and metabolism	ko00563//Glycosylphosphatidylinositol(GPI)-anchor biosynthesis	K05285	GO:0016021//integral component of membrane;GO:0005622//intracellular;GO:0043231//intracellular membrane-bounded organelle;GO:0044424//intracellular part;GO:0044444//cytoplasmic part;GO:0043226//organelle;GO:0005737//cytoplasm;GO:0005789//endoplasmic reticulum membrane;GO:0031090//organelle membrane;GO:0043229//intracellular organelle;GO:0016020//membrane;GO:0098588//bounding membrane of organelle…	GO:0016740//transferase activity;GO:0003824//catalytic activity	GO:0043170//macromolecule metabolic process;GO:0006650//glycerophospholipid metabolic process;GO:0036211//protein modification process;GO:0019538//protein metabolic process;GO:0043412//macromolecule modification;GO:0046486//glycerolipid metabolic process;GO:0044763//single-organism cellular process;GO:0006793//phosphorus metabolic process;GO:1903509//liposaccharide metabolic process;GO:0006644//p…
1.093	1.7625	0.68933	0.0300983	0.104076	KEX2	kexin	-	-	-	-	GO:0044425//membrane part;GO:0031224//intrinsic component of membrane;GO:0016021//integral component of membrane;GO:0016020//membrane	GO:0004252//serine-type endopeptidase activity;GO:0008236//serine-type peptidase activity;GO:0008233//peptidase activity;GO:0004175//endopeptidase activity;GO:0017171//serine hydrolase activity;GO:0003824//catalytic activity;GO:0016787//hydrolase activity;GO:0070011//peptidase activity, acting on L-amino acid peptides	GO:0051701//interaction with host;GO:0048583//regulation of response to stimulus;GO:0051704//multi-organism process;GO:0036168//filamentous growth of a population of unicellular organisms in response to heat;GO:0009628//response to abiotic stimulus;GO:0050776//regulation of immune response;GO:0009266//response to temperature stimulus;GO:0002682//regulation of immune system process;GO:0043207//res…
0.9555	1.7535	0.87591	0.016147	0.0797729	-	dolichyl-diphosphooligosaccharide--protein glycotransferase	Genetic Information Processing;Metabolism	Folding, sorting and degradation;Glycan biosynthesis and metabolism	ko04141//Protein processing in endoplasmic reticulum;ko00513//Various types of N-glycan biosynthesis;ko00510//N-Glycan biosynthesis	K12669	GO:0016020//membrane;GO:0016021//integral component of membrane;GO:0044425//membrane part;GO:0031224//intrinsic component of membrane	GO:0016740//transferase activity;GO:0003824//catalytic activity	-
0.978	1.753	0.84192	0.00159686	0.0511276	-	translocon subunit	-	-	-	-	-	-	-
0.989	1.7465	0.820424	0.029215	0.102344	IFD6	Ifd6p	-	-	-	-	-	-	-
1.0485	1.746	0.735727	0.0179952	0.082755	MRP8	Mrp8p	-	-	-	-	GO:0043228//non-membrane-bounded organelle;GO:0005840//ribosome;GO:0043226//organelle;GO:0030529//intracellular ribonucleoprotein complex;GO:0043229//intracellular organelle;GO:0032991//macromolecular complex;GO:0044424//intracellular part;GO:0044444//cytoplasmic part;GO:0005623//cell;GO:0044464//cell part;GO:0005737//cytoplasm;GO:0005622//intracellular;GO:1990904//ribonucleoprotein complex;GO:00…	-	-
0.979	1.7435	0.832606	0.0042936	0.0574071	CDR1	ATP-binding cassette multidrug transporter	Environmental Information Processing	Membrane transport	ko02010//ABC transporters	K08711	GO:0044464//cell part;GO:0031224//intrinsic component of membrane;GO:0005623//cell;GO:0071944//cell periphery;GO:0005886//plasma membrane;GO:0044425//membrane part;GO:0016020//membrane;GO:0016021//integral component of membrane	GO:0035639//purine ribonucleoside triphosphate binding;GO:0097159//organic cyclic compound binding;GO:0016820//hydrolase activity, acting on acid anhydrides, catalyzing transmembrane movement of substances;GO:0032549//ribonucleoside binding;GO:0043168//anion binding;GO:0017076//purine nucleotide binding;GO:0032555//purine ribonucleotide binding;GO:0005215//transporter activity;GO:0016818//hydrola…	GO:0010033//response to organic substance;GO:0051716//cellular response to stimulus;GO:1901698//response to nitrogen compound;GO:0097305//response to alcohol;GO:0046618//drug export;GO:0014070//response to organic cyclic compound;GO:0046898//response to cycloheximide;GO:0051234//establishment of localization;GO:1902578//single-organism localization;GO:0009987//cellular process;GO:0015893//drug tr…
0.955	1.7255	0.853442	0.00876472	0.0666656	PUP2	proteasome core particle subunit alpha 5	Genetic Information Processing	Folding, sorting and degradation	ko03050//Proteasome	K02729	GO:0005839//proteasome core complex;GO:0005622//intracellular;GO:0043227//membrane-bounded organelle;GO:0032991//macromolecular complex;GO:0044464//cell part;GO:0043231//intracellular membrane-bounded organelle;GO:0005634//nucleus;GO:0043229//intracellular organelle;GO:0044424//intracellular part;GO:0005623//cell;GO:0043226//organelle;GO:0043234//protein complex;GO:0019773//proteasome core comple…	GO:0004175//endopeptidase activity;GO:0008233//peptidase activity;GO:0070011//peptidase activity, acting on L-amino acid peptides;GO:0016787//hydrolase activity;GO:0070003//threonine-type peptidase activity;GO:0003824//catalytic activity;GO:0004298//threonine-type endopeptidase activity	GO:0009056//catabolic process;GO:0009057//macromolecule catabolic process;GO:0009987//cellular process;GO:0043170//macromolecule metabolic process;GO:0008152//metabolic process;GO:0051603//proteolysis involved in cellular protein catabolic process;GO:0006511//ubiquitin-dependent protein catabolic process;GO:0006508//proteolysis;GO:0043632//modification-dependent macromolecule catabolic process;GO…
0.9355	1.7135	0.873137	0.0144428	0.0767231	-	F1F0 ATP synthase subunit e	-	-	-	-	-	-	-
0.981	1.711	0.802515	0.00219881	0.0530721	SEC23	GTPase-activating protein	Genetic Information Processing	Folding, sorting and degradation	ko04141//Protein processing in endoplasmic reticulum	K14006	GO:0016023//cytoplasmic, membrane-bounded vesicle;GO:0012507//ER to Golgi transport vesicle membrane;GO:0031410//cytoplasmic vesicle;GO:0012506//vesicle membrane;GO:0098588//bounding membrane of organelle;GO:0030133//transport vesicle;GO:0043226//organelle;GO:0044464//cell part;GO:0030135//coated vesicle;GO:0031988//membrane-bounded vesicle;GO:0043229//intracellular organelle;GO:0030117//membrane…	GO:0008270//zinc ion binding;GO:0043169//cation binding;GO:0046914//transition metal ion binding;GO:0005488//binding;GO:0043167//ion binding;GO:0046872//metal ion binding	GO:1902582//single-organism intracellular transport;GO:0048193//Golgi vesicle transport;GO:0051179//localization;GO:0051641//cellular localization;GO:0006886//intracellular protein transport;GO:0044699//single-organism process;GO:0046907//intracellular transport;GO:0044765//single-organism transport;GO:0071702//organic substance transport;GO:1902578//single-organism localization;GO:0033036//macro…
1.0205	1.7105	0.745142	0.0152825	0.0777616	LSC2	succinate--CoA ligase (GDP-forming) subunit beta	Metabolism	Global and Overview;Carbohydrate metabolism	ko01200//Carbon metabolism;ko00020//Citrate cycle (TCA cycle);ko00640//Propanoate metabolism	K01900	-	GO:0003824//catalytic activity	GO:0008152//metabolic process
1.0415	1.71	0.715333	0.00890047	0.0666656	-	hypothetical protein	-	-	-	-	-	-	-
1.0385	1.692	0.704228	0.0177794	0.0827411	-	hypothetical protein	-	-	-	-	GO:0016021//integral component of membrane;GO:0031224//intrinsic component of membrane;GO:0016020//membrane;GO:0044425//membrane part	-	-
0.9735	1.69	0.79577	0.00574776	0.0622099	-	proteasome core particle subunit beta 7	Genetic Information Processing	Folding, sorting and degradation	ko03050//Proteasome	K02736	GO:0005622//intracellular;GO:0005623//cell;GO:0044464//cell part;GO:0044424//intracellular part;GO:0032991//macromolecular complex;GO:0005839//proteasome core complex;GO:0000502//proteasome complex;GO:0043234//protein complex	GO:0016787//hydrolase activity;GO:0004175//endopeptidase activity;GO:0070011//peptidase activity, acting on L-amino acid peptides;GO:0070003//threonine-type peptidase activity;GO:0003824//catalytic activity;GO:0008233//peptidase activity;GO:0004298//threonine-type endopeptidase activity	GO:0008152//metabolic process;GO:0009056//catabolic process;GO:0006508//proteolysis;GO:0019538//protein metabolic process;GO:0043170//macromolecule metabolic process;GO:0044265//cellular macromolecule catabolic process;GO:0044237//cellular metabolic process;GO:0009987//cellular process;GO:0051603//proteolysis involved in cellular protein catabolic process;GO:0044267//cellular protein metabolic pr…
0.971	1.6875	0.797344	0.00308259	0.053316	-	cyanamide hydratase	-	-	-	-	-	-	-
1.067	1.686	0.660044	0.0293252	0.102344	-	hypothetical protein	-	-	-	-	-	-	-
1.042	1.671	0.681356	0.0076424	0.064302	SEC13	GTPase-activating protein	Genetic Information Processing	Translation;Folding, sorting and degradation	ko03013//RNA transport;ko04141//Protein processing in endoplasmic reticulum	K14004	GO:0030133//transport vesicle;GO:0044422//organelle part;GO:0005634//nucleus;GO:0031988//membrane-bounded vesicle;GO:0030134//ER to Golgi transport vesicle;GO:0012505//endomembrane system;GO:0030658//transport vesicle membrane;GO:0042175//nuclear outer membrane-endoplasmic reticulum membrane network;GO:0005737//cytoplasm;GO:0012507//ER to Golgi transport vesicle membrane;GO:0098805//whole membran…	-	GO:0051028//mRNA transport;GO:0045184//establishment of protein localization;GO:0071705//nitrogen compound transport;GO:0033036//macromolecule localization;GO:0006403//RNA localization;GO:0071702//organic substance transport;GO:0051234//establishment of localization;GO:0050658//RNA transport;GO:0015031//protein transport;GO:0050657//nucleic acid transport;GO:0008104//protein localization;GO:00511…
0.8975	1.671	0.896728	0.0446041	0.121491	ARL1	Arf family GTPase	-	-	-	-	GO:0005623//cell;GO:0005622//intracellular;GO:0044464//cell part	GO:0032549//ribonucleoside binding;GO:0043167//ion binding;GO:0005488//binding;GO:0097159//organic cyclic compound binding;GO:0097367//carbohydrate derivative binding;GO:0032555//purine ribonucleotide binding;GO:1901363//heterocyclic compound binding;GO:0032553//ribonucleotide binding;GO:0005525//GTP binding;GO:0017076//purine nucleotide binding;GO:1901265//nucleoside phosphate binding;GO:0032561…	GO:0042493//response to drug;GO:0035690//cellular response to drug;GO:0007165//signal transduction;GO:0065007//biological regulation;GO:0023052//signaling;GO:0042221//response to chemical;GO:0070887//cellular response to chemical stimulus;GO:0035556//intracellular signal transduction;GO:0007154//cell communication;GO:0007264//small GTPase mediated signal transduction;GO:0050896//response to stimu…
0.95	1.6705	0.814281	0.00897452	0.0666656	-	Rab family GTPase	-	-	-	-	-	GO:0043167//ion binding;GO:0032549//ribonucleoside binding;GO:0000166//nucleotide binding;GO:0036094//small molecule binding;GO:0019001//guanyl nucleotide binding;GO:0001883//purine nucleoside binding;GO:0043168//anion binding;GO:0035639//purine ribonucleoside triphosphate binding;GO:1901265//nucleoside phosphate binding;GO:0005525//GTP binding;GO:0097159//organic cyclic compound binding;GO:00325…	GO:0050789//regulation of biological process;GO:0023052//signaling;GO:0007154//cell communication;GO:0051716//cellular response to stimulus;GO:0035556//intracellular signal transduction;GO:0044763//single-organism cellular process;GO:0007264//small GTPase mediated signal transduction;GO:0050794//regulation of cellular process;GO:0044699//single-organism process;GO:0009987//cellular process;GO:005…
1.0235	1.67	0.706337	0.00319421	0.053316	TPM2	tropomyosin	-	-	-	-	-	-	-
1.081	1.6695	0.62705	0.0294323	0.102559	-	hypothetical protein	-	-	-	-	-	-	-
0.9705	1.6665	0.780021	0.00588968	0.0622099	-	signal peptidase complex catalytic subunit	Genetic Information Processing	Folding, sorting and degradation	ko03060//Protein export	K13280	GO:0012505//endomembrane system;GO:0044432//endoplasmic reticulum part;GO:0005622//intracellular;GO:0005737//cytoplasm;GO:0044422//organelle part;GO:0044424//intracellular part;GO:0031090//organelle membrane;GO:0044444//cytoplasmic part;GO:0043227//membrane-bounded organelle;GO:0031224//intrinsic component of membrane;GO:0005623//cell;GO:0044446//intracellular organelle part;GO:0016021//integral …	GO:0016787//hydrolase activity;GO:0008233//peptidase activity;GO:0003824//catalytic activity;GO:0008236//serine-type peptidase activity;GO:0017171//serine hydrolase activity;GO:0070011//peptidase activity, acting on L-amino acid peptides	GO:0034641//cellular nitrogen compound metabolic process;GO:0043603//cellular amide metabolic process;GO:0006807//nitrogen compound metabolic process;GO:1901564//organonitrogen compound metabolic process;GO:0051604//protein maturation;GO:0019538//protein metabolic process;GO:0006518//peptide metabolic process;GO:0009987//cellular process;GO:0006465//signal peptide processing;GO:0044237//cellular …
1.086	1.6645	0.616065	0.0456342	0.123175	-	hypothetical protein	-	-	-	-	-	GO:0005488//binding;GO:0003824//catalytic activity;GO:0046914//transition metal ion binding;GO:0008270//zinc ion binding;GO:0016491//oxidoreductase activity;GO:0043167//ion binding;GO:0046872//metal ion binding;GO:0043169//cation binding	GO:0044699//single-organism process;GO:0044710//single-organism metabolic process;GO:0055114//oxidation-reduction process;GO:0008152//metabolic process
0.9775	1.6625	0.766186	0.00891312	0.0666656	-	hypothetical protein	-	-	-	-	-	-	GO:0046907//intracellular transport;GO:0033036//macromolecule localization;GO:0071702//organic substance transport;GO:0006810//transport;GO:0051649//establishment of localization in cell;GO:0051179//localization;GO:0008104//protein localization;GO:0006886//intracellular protein transport;GO:0070727//cellular macromolecule localization;GO:0015031//protein transport;GO:0051234//establishment of loc…
0.999	1.6575	0.730452	0.0255287	0.0959133	EBP1	Ebp1p	-	-	-	-	-	GO:0043168//anion binding;GO:1901363//heterocyclic compound binding;GO:0043167//ion binding;GO:0050662//coenzyme binding;GO:0003824//catalytic activity;GO:1901265//nucleoside phosphate binding;GO:0097159//organic cyclic compound binding;GO:0016491//oxidoreductase activity;GO:0036094//small molecule binding;GO:0000166//nucleotide binding;GO:0032553//ribonucleotide binding;GO:0048037//cofactor bind…	GO:0044699//single-organism process;GO:0008152//metabolic process;GO:0044710//single-organism metabolic process;GO:0055114//oxidation-reduction process
0.903	1.652	0.871416	0.0410912	0.116563	CHT2	Cht2p	Metabolism	Carbohydrate metabolism	ko00520//Amino sugar and nucleotide sugar metabolism	K01183	GO:0009986//cell surface;GO:0016020//membrane;GO:0031225//anchored component of membrane;GO:0005623//cell;GO:0071944//cell periphery;GO:0030312//external encapsulating structure;GO:0044464//cell part;GO:0031224//intrinsic component of membrane;GO:0030445//yeast-form cell wall;GO:0044425//membrane part;GO:0009277//fungal-type cell wall;GO:0005618//cell wall;GO:0005576//extracellular region	GO:0097367//carbohydrate derivative binding;GO:0004553//hydrolase activity, hydrolyzing O-glycosyl compounds;GO:0016798//hydrolase activity, acting on glycosyl bonds;GO:0016787//hydrolase activity;GO:0003824//catalytic activity;GO:0008061//chitin binding;GO:0004568//chitinase activity;GO:0005488//binding	GO:0008152//metabolic process;GO:0006807//nitrogen compound metabolic process;GO:0006032//chitin catabolic process;GO:0006950//response to stress;GO:1901071//glucosamine-containing compound metabolic process;GO:0009267//cellular response to starvation;GO:0006030//chitin metabolic process;GO:1901564//organonitrogen compound metabolic process;GO:0006040//amino sugar metabolic process;GO:0044699//si…
1.024	1.6505	0.688687	0.0229937	0.091947	UTR2	Utr2p	-	-	-	-	GO:0030428//cell septum;GO:0031226//intrinsic component of plasma membrane;GO:0030445//yeast-form cell wall;GO:0030446//hyphal cell wall;GO:0005618//cell wall;GO:0005886//plasma membrane;GO:0044459//plasma membrane part;GO:0005576//extracellular region;GO:0044464//cell part;GO:0005623//cell;GO:0009986//cell surface;GO:0046658//anchored component of plasma membrane;GO:0009277//fungal-type cell wal…	GO:0003824//catalytic activity;GO:0097367//carbohydrate derivative binding;GO:0016798//hydrolase activity, acting on glycosyl bonds;GO:0004553//hydrolase activity, hydrolyzing O-glycosyl compounds;GO:0005488//binding;GO:0008061//chitin binding;GO:0016787//hydrolase activity	GO:0008152//metabolic process;GO:0051704//multi-organism process;GO:0071840//cellular component organization or biogenesis;GO:0044403//symbiosis, encompassing mutualism through parasitism;GO:0044182//filamentous growth of a population of unicellular organisms;GO:0045229//external encapsulating structure organization;GO:0022610//biological adhesion;GO:0005975//carbohydrate metabolic process;GO:001…
1.0035	1.6505	0.717863	0.0093456	0.0673942	-	dolichyl-diphosphooligosaccharide-protein glycotransferase	Genetic Information Processing;Metabolism	Folding, sorting and degradation;Glycan biosynthesis and metabolism	ko04141//Protein processing in endoplasmic reticulum;ko00513//Various types of N-glycan biosynthesis;ko00510//N-Glycan biosynthesis	K12667	GO:0005783//endoplasmic reticulum;GO:0005622//intracellular;GO:0042175//nuclear outer membrane-endoplasmic reticulum membrane network;GO:0044432//endoplasmic reticulum part;GO:1990234//transferase complex;GO:0044422//organelle part;GO:0043229//intracellular organelle;GO:0098588//bounding membrane of organelle;GO:0032991//macromolecular complex;GO:0044464//cell part;GO:0043226//organelle;GO:004442…	GO:0016740//transferase activity;GO:0003824//catalytic activity	GO:0009058//biosynthetic process;GO:0006486//protein glycosylation;GO:0009100//glycoprotein metabolic process;GO:0044237//cellular metabolic process;GO:0036211//protein modification process;GO:0044267//cellular protein metabolic process;GO:0009101//glycoprotein biosynthetic process;GO:1901576//organic substance biosynthetic process;GO:1901135//carbohydrate derivative metabolic process;GO:0043170/…
0.9755	1.649	0.757378	0.00230037	0.053316	-	hypothetical protein	Genetic Information Processing	Folding, sorting and degradation	ko04141//Protein processing in endoplasmic reticulum	K14001	GO:0005623//cell;GO:0070013//intracellular organelle lumen;GO:0044464//cell part;GO:0005622//intracellular;GO:0043226//organelle;GO:0005737//cytoplasm;GO:0044422//organelle part;GO:0043227//membrane-bounded organelle;GO:0012505//endomembrane system;GO:0005783//endoplasmic reticulum;GO:0044424//intracellular part;GO:0005788//endoplasmic reticulum lumen;GO:0044432//endoplasmic reticulum part;GO:003…	GO:1901363//heterocyclic compound binding;GO:0000166//nucleotide binding;GO:0005488//binding;GO:0017076//purine nucleotide binding;GO:0030234//enzyme regulator activity;GO:0060589//nucleoside-triphosphatase regulator activity;GO:0060590//ATPase regulator activity;GO:0098772//molecular function regulator;GO:0000774//adenyl-nucleotide exchange factor activity;GO:1901265//nucleoside phosphate bindin…	GO:0045184//establishment of protein localization;GO:0051234//establishment of localization;GO:0033036//macromolecule localization;GO:0015031//protein transport;GO:0008104//protein localization;GO:0071702//organic substance transport;GO:0051179//localization;GO:0006810//transport
1.0115	1.6405	0.697639	0.00458394	0.0587015	-	hypothetical protein	-	-	-	-	GO:0005623//cell;GO:0005840//ribosome;GO:0043229//intracellular organelle;GO:0044464//cell part;GO:0030529//intracellular ribonucleoprotein complex;GO:0043226//organelle;GO:0032991//macromolecular complex;GO:0043228//non-membrane-bounded organelle;GO:1990904//ribonucleoprotein complex;GO:0044444//cytoplasmic part;GO:0044424//intracellular part;GO:0005737//cytoplasm;GO:0005622//intracellular;GO:00…	-	-
0.982	1.636	0.736378	0.00284035	0.053316	DJP1	Djp1p	-	-	-	-	-	-	-
0.9935	1.6345	0.718258	0.0284446	0.101775	-	cell proliferation protein	-	-	-	-	GO:0044464//cell part;GO:0005622//intracellular;GO:0044424//intracellular part;GO:0005737//cytoplasm;GO:0005623//cell	-	GO:0044699//single-organism process;GO:0009987//cellular process;GO:0051301//cell division;GO:0044763//single-organism cellular process;GO:0007049//cell cycle
1.07	1.631	0.608146	0.028392	0.101775	-	hypothetical protein	-	-	-	-	GO:0044425//membrane part;GO:0016020//membrane;GO:0031224//intrinsic component of membrane;GO:0016021//integral component of membrane	-	-
1.008	1.627	0.690719	0.0266398	0.0981284	WBP1	dolichyl-diphosphooligosaccharide-protein glycotransferase	Genetic Information Processing;Metabolism	Folding, sorting and degradation;Glycan biosynthesis and metabolism	ko04141//Protein processing in endoplasmic reticulum;ko00513//Various types of N-glycan biosynthesis;ko00510//N-Glycan biosynthesis	K12670	GO:0042175//nuclear outer membrane-endoplasmic reticulum membrane network;GO:0044424//intracellular part;GO:0044444//cytoplasmic part;GO:0031090//organelle membrane;GO:0005789//endoplasmic reticulum membrane;GO:0044446//intracellular organelle part;GO:0005737//cytoplasm;GO:0043227//membrane-bounded organelle;GO:0043226//organelle;GO:0044464//cell part;GO:0044422//organelle part;GO:0031224//intrin…	GO:0016757//transferase activity, transferring glycosyl groups;GO:0016740//transferase activity;GO:0003824//catalytic activity	GO:0044723//single-organism carbohydrate metabolic process;GO:0043170//macromolecule metabolic process;GO:0009059//macromolecule biosynthetic process;GO:0018279//protein N-linked glycosylation via asparagine;GO:0044238//primary metabolic process;GO:1901137//carbohydrate derivative biosynthetic process;GO:0019538//protein metabolic process;GO:0006486//protein glycosylation;GO:0043412//macromolecul…
0.8905	1.626	0.86864	0.0390519	0.114519	RPC19	DNA-directed RNA polymerase core subunit	Genetic Information Processing;Metabolism	Nucleotide metabolism;Transcription	ko00230//Purine metabolism;ko00240//Pyrimidine metabolism;ko03020//RNA polymerase	K03020	-	GO:0003824//catalytic activity;GO:0005515//protein binding;GO:0016779//nucleotidyltransferase activity;GO:0016740//transferase activity;GO:0016772//transferase activity, transferring phosphorus-containing groups;GO:0003677//DNA binding;GO:0003676//nucleic acid binding;GO:1901363//heterocyclic compound binding;GO:0046983//protein dimerization activity;GO:0097159//organic cyclic compound binding;GO…	GO:0046483//heterocycle metabolic process;GO:0019438//aromatic compound biosynthetic process;GO:0044238//primary metabolic process;GO:0071704//organic substance metabolic process;GO:1901362//organic cyclic compound biosynthetic process;GO:1901360//organic cyclic compound metabolic process;GO:1901576//organic substance biosynthetic process;GO:0018130//heterocycle biosynthetic process;GO:0034654//n…
0.9825	1.6215	0.7228	0.00572799	0.0622099	VPS1	dynamin-like GTPase	Cellular Processes	Transport and catabolism	ko04139//Regulation of mitophagy - yeast	K17065	-	GO:0097159//organic cyclic compound binding;GO:0032561//guanyl ribonucleotide binding;GO:0001883//purine nucleoside binding;GO:1901363//heterocyclic compound binding;GO:0032550//purine ribonucleoside binding;GO:0003924//GTPase activity;GO:0000166//nucleotide binding;GO:0043167//ion binding;GO:0016817//hydrolase activity, acting on acid anhydrides;GO:0005488//binding;GO:0032549//ribonucleoside bin…	GO:0040007//growth;GO:0033036//macromolecule localization;GO:0051703//intraspecies interaction between organisms;GO:0009987//cellular process;GO:0007034//vacuolar transport;GO:0016482//cytoplasmic transport;GO:1902582//single-organism intracellular transport;GO:0034613//cellular protein localization;GO:0044699//single-organism process;GO:0044010//single-species biofilm formation;GO:0015031//prote…
1.02	1.6195	0.666979	0.00595099	0.0622099	-	hypothetical protein	Metabolism	Amino acid metabolism;Carbohydrate metabolism;Metabolism of other amino acids	ko00010//Glycolysis / Gluconeogenesis;ko00350//Tyrosine metabolism;ko00410//beta-Alanine metabolism;ko00360//Phenylalanine metabolism;ko00340//Histidine metabolism	K00129	-	GO:0016620//oxidoreductase activity, acting on the aldehyde or oxo group of donors, NAD or NADP as acceptor;GO:0003824//catalytic activity;GO:0004029//aldehyde dehydrogenase (NAD) activity;GO:0016491//oxidoreductase activity;GO:0016903//oxidoreductase activity, acting on the aldehyde or oxo group of donors	GO:0019752//carboxylic acid metabolic process;GO:0044283//small molecule biosynthetic process;GO:0072330//monocarboxylic acid biosynthetic process;GO:0044763//single-organism cellular process;GO:0006807//nitrogen compound metabolic process;GO:1901566//organonitrogen compound biosynthetic process;GO:0044271//cellular nitrogen compound biosynthetic process;GO:0044699//single-organism process;GO:000…
0.9605	1.619	0.753245	0.0155286	0.0781858	-	hypothetical protein	-	-	-	-	-	-	-
1.0065	1.619	0.685756	0.0106211	0.0705368	-	coatomer subunit zeta	-	-	-	-	-	-	GO:0051234//establishment of localization;GO:0033036//macromolecule localization;GO:0008104//protein localization;GO:0045184//establishment of protein localization;GO:0006810//transport;GO:0015031//protein transport;GO:0051179//localization;GO:0071702//organic substance transport
1.002	1.6165	0.689991	0.00347049	0.0544193	UAP1	UDP-N-acetylglucosamine diphosphorylase	Metabolism	Carbohydrate metabolism	ko00520//Amino sugar and nucleotide sugar metabolism	K00972	-	GO:0003824//catalytic activity;GO:0070569//uridylyltransferase activity;GO:0016779//nucleotidyltransferase activity;GO:0016740//transferase activity;GO:0016772//transferase activity, transferring phosphorus-containing groups	GO:0008152//metabolic process
1.001	1.6075	0.683377	0.000129046	0.0416265	RBT4	Rbt4p	-	-	-	-	GO:0005576//extracellular region	-	GO:0051704//multi-organism process;GO:0009405//pathogenesis
1.004	1.607	0.678611	0.00592761	0.0622099	PRE1	proteasome core particle subunit beta 4	Genetic Information Processing	Folding, sorting and degradation	ko03050//Proteasome	K02734	GO:0000502//proteasome complex;GO:0005623//cell;GO:0005839//proteasome core complex;GO:0043231//intracellular membrane-bounded organelle;GO:0044424//intracellular part;GO:0044464//cell part;GO:0043226//organelle;GO:0043234//protein complex;GO:0032991//macromolecular complex;GO:0043227//membrane-bounded organelle;GO:0005737//cytoplasm;GO:0005634//nucleus;GO:0043229//intracellular organelle;GO:0005…	GO:0070011//peptidase activity, acting on L-amino acid peptides;GO:0070003//threonine-type peptidase activity;GO:0004175//endopeptidase activity;GO:0016787//hydrolase activity;GO:0003824//catalytic activity;GO:0008233//peptidase activity;GO:0004298//threonine-type endopeptidase activity	GO:0051603//proteolysis involved in cellular protein catabolic process;GO:0044265//cellular macromolecule catabolic process;GO:0044248//cellular catabolic process;GO:0044257//cellular protein catabolic process;GO:0043170//macromolecule metabolic process;GO:0009056//catabolic process;GO:1901575//organic substance catabolic process;GO:0044238//primary metabolic process;GO:0044237//cellular metaboli…
1.0715	1.6035	0.581593	0.0352317	0.111375	CSI2	Csi2p	-	-	-	-	-	-	GO:0009267//cellular response to starvation;GO:0031668//cellular response to extracellular stimulus;GO:0036180//filamentous growth of a population of unicellular organisms in response to biotic stimulus;GO:0036170//filamentous growth of a population of unicellular organisms in response to starvation;GO:0042594//response to starvation;GO:0044699//single-organism process;GO:0009605//response to ext…
0.98	1.589	0.697265	0.00178399	0.0516443	-	hypothetical protein	-	-	-	-	-	-	GO:0044699//single-organism process;GO:0050794//regulation of cellular process;GO:0050789//regulation of biological process;GO:0050896//response to stimulus;GO:0007154//cell communication;GO:0044700//single organism signaling;GO:0035556//intracellular signal transduction;GO:0051716//cellular response to stimulus;GO:0065007//biological regulation;GO:0009987//cellular process;GO:0023052//signaling;…
0.98	1.589	0.697265	0.00178399	0.0516443	RGD3	Rgd3p	-	-	-	-	-	-	GO:0044763//single-organism cellular process;GO:0009987//cellular process;GO:0050794//regulation of cellular process;GO:0065007//biological regulation;GO:0051716//cellular response to stimulus;GO:0050896//response to stimulus;GO:0050789//regulation of biological process;GO:0035556//intracellular signal transduction;GO:0044699//single-organism process;GO:0023052//signaling;GO:0044700//single organ…
0.9635	1.5855	0.718581	0.00626322	0.0628006	MKC1	mitogen-activated serine/threonine-protein kinase	Cellular Processes;Environmental Information Processing	Signal transduction;Transport and catabolism	ko04139//Regulation of mitophagy - yeast;ko04011//MAPK signaling pathway - yeast	K04464	GO:0005856//cytoskeleton;GO:0044424//intracellular part;GO:0043228//non-membrane-bounded organelle;GO:0044430//cytoskeletal part;GO:0005622//intracellular;GO:0005737//cytoplasm;GO:0044732//mitotic spindle pole body;GO:0000922//spindle pole;GO:0044464//cell part;GO:0043226//organelle;GO:0043231//intracellular membrane-bounded organelle;GO:0005623//cell;GO:0044422//organelle part;GO:0043229//intrac…	GO:0005057//receptor signaling protein activity;GO:0016773//phosphotransferase activity, alcohol group as acceptor;GO:0004674//protein serine/threonine kinase activity;GO:0016772//transferase activity, transferring phosphorus-containing groups;GO:0005524//ATP binding;GO:1901265//nucleoside phosphate binding;GO:0004702//receptor signaling protein serine/threonine kinase activity;GO:0097159//organi…	GO:0044710//single-organism metabolic process;GO:0035556//intracellular signal transduction;GO:0071472//cellular response to salt stress;GO:0050850//positive regulation of calcium-mediated signaling;GO:0018107//peptidyl-threonine phosphorylation;GO:0048584//positive regulation of response to stimulus;GO:0070887//cellular response to chemical stimulus;GO:0006979//response to oxidative stress;GO:00…
1.0055	1.583	0.654748	0.0149415	0.0770507	-	ubiquitin-specific protease	-	-	-	-	-	GO:0008234//cysteine-type peptidase activity;GO:0008233//peptidase activity;GO:0101005//ubiquitinyl hydrolase activity;GO:0003824//catalytic activity;GO:0016787//hydrolase activity;GO:0019783//ubiquitin-like protein-specific protease activity;GO:0036459//thiol-dependent ubiquitinyl hydrolase activity;GO:0070011//peptidase activity, acting on L-amino acid peptides	GO:0006508//proteolysis;GO:0044248//cellular catabolic process;GO:0006511//ubiquitin-dependent protein catabolic process;GO:0016579//protein deubiquitination;GO:0043632//modification-dependent macromolecule catabolic process;GO:0009056//catabolic process;GO:0070647//protein modification by small protein conjugation or removal;GO:0044265//cellular macromolecule catabolic process;GO:1901575//organi…
0.974	1.581	0.698844	0.0403206	0.115832	ATP7	F1F0 ATP synthase subunit d	Metabolism	Energy metabolism	ko00190//Oxidative phosphorylation	K02138	GO:0043226//organelle;GO:0019866//organelle inner membrane;GO:0000276//mitochondrial proton-transporting ATP synthase complex, coupling factor F(o);GO:0044425//membrane part;GO:0031967//organelle envelope;GO:0043234//protein complex;GO:0016469//proton-transporting two-sector ATPase complex;GO:0031966//mitochondrial membrane;GO:0098796//membrane protein complex;GO:0044424//intracellular part;GO:00…	GO:0015078//hydrogen ion transmembrane transporter activity;GO:0022892//substrate-specific transporter activity;GO:0022890//inorganic cation transmembrane transporter activity;GO:0022891//substrate-specific transmembrane transporter activity;GO:0015077//monovalent inorganic cation transmembrane transporter activity;GO:0005215//transporter activity;GO:0015075//ion transmembrane transporter activit…	GO:0044271//cellular nitrogen compound biosynthetic process;GO:0046034//ATP metabolic process;GO:0006139//nucleobase-containing compound metabolic process;GO:0009058//biosynthetic process;GO:0009199//ribonucleoside triphosphate metabolic process;GO:0009165//nucleotide biosynthetic process;GO:0009156//ribonucleoside monophosphate biosynthetic process;GO:0006793//phosphorus metabolic process;GO:000…
1.0125	1.5715	0.63422	0.0368013	0.11178	ADP1	putative ATP-dependent permease	-	-	-	-	GO:0005623//cell;GO:0016021//integral component of membrane;GO:0005886//plasma membrane;GO:0044425//membrane part;GO:0031224//intrinsic component of membrane;GO:0016020//membrane;GO:0044464//cell part;GO:0071944//cell periphery	GO:0005524//ATP binding;GO:0017111//nucleoside-triphosphatase activity;GO:0032550//purine ribonucleoside binding;GO:1901265//nucleoside phosphate binding;GO:0043168//anion binding;GO:0016462//pyrophosphatase activity;GO:0032555//purine ribonucleotide binding;GO:0043492//ATPase activity, coupled to movement of substances;GO:0030554//adenyl nucleotide binding;GO:0017076//purine nucleotide binding;G…	-
0.961	1.5705	0.708616	0.0251311	0.0954728	-	hypothetical protein	-	-	-	-	-	-	GO:0034613//cellular protein localization;GO:0006886//intracellular protein transport;GO:0016482//cytoplasmic transport;GO:0000301//retrograde transport, vesicle recycling within Golgi;GO:0006891//intra-Golgi vesicle-mediated transport;GO:1902578//single-organism localization;GO:0051234//establishment of localization;GO:0033365//protein localization to organelle;GO:0006605//protein targeting;GO:0…
1.0355	1.5685	0.599058	0.0108899	0.0712736	-	SNAP receptor	-	-	-	-	-	-	-
1.035	1.563	0.594687	0.029285	0.102344	MLC1	Mlc1p	-	-	-	-	-	-	-
1.0025	1.5615	0.63933	0.000182517	0.0471106	-	N-terminal protein methyltransferase	-	-	-	-	GO:0043227//membrane-bounded organelle;GO:0044424//intracellular part;GO:0005737//cytoplasm;GO:0005623//cell;GO:0044444//cytoplasmic part;GO:0005634//nucleus;GO:0043226//organelle;GO:0043231//intracellular membrane-bounded organelle;GO:0005622//intracellular;GO:0005829//cytosol;GO:0044464//cell part;GO:0043229//intracellular organelle	GO:0071885//N-terminal protein N-methyltransferase activity;GO:0008276//protein methyltransferase activity;GO:0003824//catalytic activity;GO:0016740//transferase activity;GO:0008168//methyltransferase activity;GO:0016741//transferase activity, transferring one-carbon groups	GO:0008213//protein alkylation;GO:0006807//nitrogen compound metabolic process;GO:0034645//cellular macromolecule biosynthetic process;GO:0006464//cellular protein modification process;GO:0071704//organic substance metabolic process;GO:0043170//macromolecule metabolic process;GO:1901566//organonitrogen compound biosynthetic process;GO:0043412//macromolecule modification;GO:0010467//gene expressio…
1.0225	1.553	0.602957	0.00360752	0.0554135	SRB1	mannose-1-phosphate guanylyltransferase	Metabolism	Carbohydrate metabolism	ko00520//Amino sugar and nucleotide sugar metabolism;ko00051//Fructose and mannose metabolism	K00966	GO:0005886//plasma membrane;GO:0005737//cytoplasm;GO:0030445//yeast-form cell wall;GO:0016020//membrane;GO:0005618//cell wall;GO:0044444//cytoplasmic part;GO:0044464//cell part;GO:0005622//intracellular;GO:0009986//cell surface;GO:0005623//cell;GO:0071944//cell periphery;GO:0044424//intracellular part;GO:0005829//cytosol;GO:0009277//fungal-type cell wall;GO:0030312//external encapsulating structu…	GO:0004475//mannose-1-phosphate guanylyltransferase activity;GO:0001882//nucleoside binding;GO:0005488//binding;GO:0000166//nucleotide binding;GO:0097159//organic cyclic compound binding;GO:0032555//purine ribonucleotide binding;GO:0043167//ion binding;GO:0017076//purine nucleotide binding;GO:0043168//anion binding;GO:0019001//guanyl nucleotide binding;GO:0097367//carbohydrate derivative binding;…	GO:0018130//heterocycle biosynthetic process;GO:0006464//cellular protein modification process;GO:0006807//nitrogen compound metabolic process;GO:0044085//cellular component biogenesis;GO:0044723//single-organism carbohydrate metabolic process;GO:0043412//macromolecule modification;GO:0044237//cellular metabolic process;GO:0006725//cellular aromatic compound metabolic process;GO:1901137//carbohyd…
0.9685	1.5525	0.680769	0.0192384	0.085177	FMA1	Fma1p	-	-	-	-	-	GO:0016491//oxidoreductase activity;GO:0003824//catalytic activity	-
0.952	1.5505	0.7037	0.0154906	0.0781858	-	protein-transporting protein	Genetic Information Processing	Folding, sorting and degradation	ko04141//Protein processing in endoplasmic reticulum;ko03060//Protein export	K09540	GO:0016020//membrane;GO:0016021//integral component of membrane;GO:0044425//membrane part;GO:0031224//intrinsic component of membrane	-	-
0.9785	1.549	0.662693	0.0118091	0.0732551	GTT11	Gtt11p	-	-	-	-	-	GO:0016740//transferase activity;GO:0003824//catalytic activity	-
1.018	1.5485	0.605134	0.0179553	0.0827411	-	putative uridine kinase	-	-	-	-	-	GO:0000166//nucleotide binding;GO:0032555//purine ribonucleotide binding;GO:0003824//catalytic activity;GO:0032553//ribonucleotide binding;GO:0035639//purine ribonucleoside triphosphate binding;GO:0030554//adenyl nucleotide binding;GO:0005488//binding;GO:1901363//heterocyclic compound binding;GO:0016772//transferase activity, transferring phosphorus-containing groups;GO:0032550//purine ribonucleo…	GO:0009987//cellular process;GO:0008152//metabolic process;GO:0006793//phosphorus metabolic process;GO:0006796//phosphate-containing compound metabolic process;GO:0044237//cellular metabolic process;GO:0016310//phosphorylation
1.022	1.5485	0.599476	0.0357959	0.111767	RHO1	Rho family GTPase	Cellular Processes;Environmental Information Processing	Signal transduction;Transport and catabolism	ko04144//Endocytosis;ko04011//MAPK signaling pathway - yeast	K04513	GO:0030427//site of polarized growth;GO:0071944//cell periphery;GO:0016020//membrane;GO:0001411//hyphal tip;GO:0044464//cell part;GO:0005886//plasma membrane;GO:0005623//cell	GO:0000166//nucleotide binding;GO:0001883//purine nucleoside binding;GO:0032553//ribonucleotide binding;GO:0005525//GTP binding;GO:0016818//hydrolase activity, acting on acid anhydrides, in phosphorus-containing anhydrides;GO:0035639//purine ribonucleoside triphosphate binding;GO:1901363//heterocyclic compound binding;GO:0017076//purine nucleotide binding;GO:0043168//anion binding;GO:0036094//sma…	GO:0050789//regulation of biological process;GO:0005976//polysaccharide metabolic process;GO:0044042//glucan metabolic process;GO:0044710//single-organism metabolic process;GO:0042493//response to drug;GO:0009059//macromolecule biosynthetic process;GO:0035556//intracellular signal transduction;GO:1901576//organic substance biosynthetic process;GO:0071704//organic substance metabolic process;GO:00…
1.005	1.5455	0.620878	0.0179296	0.0827411	-	hypothetical protein	-	-	-	-	-	-	-
1.0095	1.544	0.613032	0.0144166	0.0767231	PMM1	phosphomannomutase	Metabolism	Carbohydrate metabolism	ko00520//Amino sugar and nucleotide sugar metabolism;ko00051//Fructose and mannose metabolism	K17497	GO:0044464//cell part;GO:0005623//cell;GO:0044424//intracellular part;GO:0005737//cytoplasm;GO:0005622//intracellular	GO:0016868//intramolecular transferase activity, phosphotransferases;GO:0016866//intramolecular transferase activity;GO:0003824//catalytic activity;GO:0016853//isomerase activity;GO:0004615//phosphomannomutase activity	GO:0034641//cellular nitrogen compound metabolic process;GO:0006725//cellular aromatic compound metabolic process;GO:0009225//nucleotide-sugar metabolic process;GO:0044237//cellular metabolic process;GO:0009226//nucleotide-sugar biosynthetic process;GO:0006807//nitrogen compound metabolic process;GO:0018130//heterocycle biosynthetic process;GO:1901362//organic cyclic compound biosynthetic process…
0.9765	1.541	0.658175	0.00756547	0.064302	YPD1	Ypd1p	Environmental Information Processing	Signal transduction	ko04011//MAPK signaling pathway - yeast	K11232	GO:0005622//intracellular;GO:0043226//organelle;GO:0044424//intracellular part;GO:0005623//cell;GO:0005829//cytosol;GO:0043231//intracellular membrane-bounded organelle;GO:0044444//cytoplasmic part;GO:0005634//nucleus;GO:0044464//cell part;GO:0043229//intracellular organelle;GO:0043227//membrane-bounded organelle;GO:0005737//cytoplasm	GO:0003824//catalytic activity;GO:0004871//signal transducer activity;GO:0016772//transferase activity, transferring phosphorus-containing groups;GO:0016740//transferase activity	GO:0050794//regulation of cellular process;GO:0006950//response to stress;GO:0071470//cellular response to osmotic stress;GO:0044699//single-organism process;GO:0007154//cell communication;GO:0000160//phosphorelay signal transduction system;GO:0007231//osmosensory signaling pathway;GO:0007234//osmosensory signaling via phosphorelay pathway;GO:0050896//response to stimulus;GO:0051716//cellular res…
0.9815	1.5375	0.647526	0.00219697	0.0530721	ARD	Ardp	Metabolism	Carbohydrate metabolism	ko00040//Pentose and glucuronate interconversions	K17738	-	GO:0016614//oxidoreductase activity, acting on CH-OH group of donors;GO:0016616//oxidoreductase activity, acting on the CH-OH group of donors, NAD or NADP as acceptor;GO:0003824//catalytic activity;GO:0047002//L-arabinitol 2-dehydrogenase activity;GO:0016491//oxidoreductase activity	GO:0044238//primary metabolic process;GO:1901615//organic hydroxy compound metabolic process;GO:1901159//xylulose 5-phosphate biosynthetic process;GO:0006793//phosphorus metabolic process;GO:0051157//arabitol catabolic process;GO:1901135//carbohydrate derivative metabolic process;GO:0019400//alditol metabolic process;GO:0019637//organophosphate metabolic process;GO:0008152//metabolic process;GO:0…
0.9915	1.5375	0.632902	0.0180683	0.082755	NMD3	ribosome-binding protein	Genetic Information Processing	Translation	ko03013//RNA transport;ko03008//Ribosome biogenesis in eukaryotes	K07562	-	-	-
1.0185	1.5335	0.590382	0.0188614	0.0841207	SGT2	Sgt2p	-	-	-	-	-	-	-
0.9165	1.533	0.742151	0.0297347	0.103294	KGD2	alpha-ketoglutarate dehydrogenase	Metabolism	Amino acid metabolism;Global and Overview;Carbohydrate metabolism	ko01200//Carbon metabolism;ko00020//Citrate cycle (TCA cycle);ko00310//Lysine degradation	K00658	GO:0045252//oxoglutarate dehydrogenase complex;GO:0044424//intracellular part;GO:0005737//cytoplasm;GO:0044464//cell part;GO:0045240//dihydrolipoyl dehydrogenase complex;GO:0005622//intracellular;GO:1902494//catalytic complex;GO:0032991//macromolecular complex;GO:1990204//oxidoreductase complex;GO:0005623//cell;GO:0044444//cytoplasmic part;GO:1990234//transferase complex;GO:0043234//protein compl…	GO:0016751//S-succinyltransferase activity;GO:0016747//transferase activity, transferring acyl groups other than amino-acyl groups;GO:0016748//succinyltransferase activity;GO:0003824//catalytic activity;GO:0016740//transferase activity;GO:0016746//transferase activity, transferring acyl groups;GO:0016417//S-acyltransferase activity;GO:0004149//dihydrolipoyllysine-residue succinyltransferase activ…	GO:0071704//organic substance metabolic process;GO:0006091//generation of precursor metabolites and energy;GO:0044238//primary metabolic process;GO:0006099//tricarboxylic acid cycle;GO:0055114//oxidation-reduction process;GO:0072350//tricarboxylic acid metabolic process;GO:0043436//oxoacid metabolic process;GO:0015980//energy derivation by oxidation of organic compounds;GO:0008152//metabolic proc…
0.994	1.524	0.616545	0.0223527	0.0919352	SPC3	signal peptidase complex subunit	Genetic Information Processing	Folding, sorting and degradation	ko03060//Protein export	K12948	GO:0044464//cell part;GO:0042175//nuclear outer membrane-endoplasmic reticulum membrane network;GO:0032991//macromolecular complex;GO:0043234//protein complex;GO:0098796//membrane protein complex;GO:0043227//membrane-bounded organelle;GO:0043231//intracellular membrane-bounded organelle;GO:0005737//cytoplasm;GO:0005622//intracellular;GO:1990234//transferase complex;GO:0044424//intracellular part;…	GO:0008233//peptidase activity;GO:0003824//catalytic activity;GO:0016787//hydrolase activity	GO:0008152//metabolic process;GO:0009987//cellular process;GO:0043170//macromolecule metabolic process;GO:0006807//nitrogen compound metabolic process;GO:0071704//organic substance metabolic process;GO:0044238//primary metabolic process;GO:1901564//organonitrogen compound metabolic process;GO:0006518//peptide metabolic process;GO:0006465//signal peptide processing;GO:0044260//cellular macromolecu…
1.004	1.524	0.602104	0.0055215	0.0622099	RDI1	Rdi1p	-	-	-	-	GO:0005623//cell;GO:0044424//intracellular part;GO:0005622//intracellular;GO:0005737//cytoplasm;GO:0044464//cell part	GO:0005094//Rho GDP-dissociation inhibitor activity;GO:0060589//nucleoside-triphosphatase regulator activity;GO:0098772//molecular function regulator;GO:0030695//GTPase regulator activity;GO:0030234//enzyme regulator activity;GO:0005092//GDP-dissociation inhibitor activity	GO:0042594//response to starvation;GO:0009267//cellular response to starvation;GO:0031669//cellular response to nutrient levels;GO:0007154//cell communication;GO:0009607//response to biotic stimulus;GO:0071496//cellular response to external stimulus;GO:0051716//cellular response to stimulus;GO:0009991//response to extracellular stimulus;GO:0044699//single-organism process;GO:0030448//hyphal growt…
0.9655	1.5225	0.657094	0.0373422	0.11178	-	hypothetical protein	-	-	-	-	-	-	-
1.011	1.5155	0.584011	0.000722148	0.0511276	AVT4	Avt4p	-	-	-	-	GO:0044425//membrane part;GO:0016021//integral component of membrane;GO:0016020//membrane;GO:0031224//intrinsic component of membrane	-	-
1.006	1.5155	0.591164	0.00164091	0.0514609	TUB1	alpha-tubulin	Cellular Processes	Transport and catabolism	ko04145//Phagosome	K07374	GO:0043229//intracellular organelle;GO:0099512//supramolecular fiber;GO:0044424//intracellular part;GO:0005856//cytoskeleton;GO:0005622//intracellular;GO:0015630//microtubule cytoskeleton;GO:0005623//cell;GO:0005874//microtubule;GO:0044422//organelle part;GO:0044446//intracellular organelle part;GO:0043228//non-membrane-bounded organelle;GO:0044464//cell part;GO:0099513//polymeric cytoskeletal fi…	GO:0005198//structural molecule activity;GO:0043168//anion binding;GO:0003924//GTPase activity;GO:0097367//carbohydrate derivative binding;GO:0019001//guanyl nucleotide binding;GO:0005488//binding;GO:0000166//nucleotide binding;GO:0035639//purine ribonucleoside triphosphate binding;GO:0016817//hydrolase activity, acting on acid anhydrides;GO:1901265//nucleoside phosphate binding;GO:0017111//nucle…	GO:0044763//single-organism cellular process;GO:0044699//single-organism process;GO:0009987//cellular process;GO:0007017//microtubule-based process
0.9645	1.513	0.649559	0.0171496	0.082141	-	hypothetical protein	-	-	-	-	-	-	GO:0051234//establishment of localization;GO:0022406//membrane docking;GO:0048278//vesicle docking;GO:0006810//transport;GO:0006887//exocytosis;GO:0051649//establishment of localization in cell;GO:0044699//single-organism process;GO:0016192//vesicle-mediated transport;GO:0051179//localization;GO:1902578//single-organism localization;GO:0051641//cellular localization;GO:0046903//secretion;GO:00069…
1.0245	1.505	0.554844	0.0111618	0.0720096	IPK1	inositol pentakisphosphate 2-kinase	Environmental Information Processing;Metabolism	Signal transduction;Carbohydrate metabolism	ko00562//Inositol phosphate metabolism;ko04070//Phosphatidylinositol signaling system	K19786	GO:0005622//intracellular;GO:0043227//membrane-bounded organelle;GO:0043229//intracellular organelle;GO:0043231//intracellular membrane-bounded organelle;GO:0044424//intracellular part;GO:0005623//cell;GO:0043226//organelle;GO:0044464//cell part;GO:0005634//nucleus	GO:0036094//small molecule binding;GO:0001882//nucleoside binding;GO:0035299//inositol pentakisphosphate 2-kinase activity;GO:0016301//kinase activity;GO:0032553//ribonucleotide binding;GO:0016772//transferase activity, transferring phosphorus-containing groups;GO:0017076//purine nucleotide binding;GO:0097367//carbohydrate derivative binding;GO:1901265//nucleoside phosphate binding;GO:0043167//io…	GO:0006793//phosphorus metabolic process;GO:0008152//metabolic process;GO:0006796//phosphate-containing compound metabolic process;GO:0009987//cellular process;GO:0016310//phosphorylation;GO:0044237//cellular metabolic process
1.006	1.5045	0.580654	0.00115145	0.0511276	ALG1	chitobiosyldiphosphodolichol beta-1,4 mannosyltransferase	Metabolism	Glycan biosynthesis and metabolism	ko00513//Various types of N-glycan biosynthesis;ko00510//N-Glycan biosynthesis	K03842	GO:0044464//cell part;GO:0043227//membrane-bounded organelle;GO:0005737//cytoplasm;GO:0005783//endoplasmic reticulum;GO:0031090//organelle membrane;GO:0044424//intracellular part;GO:0031224//intrinsic component of membrane;GO:0044446//intracellular organelle part;GO:0044422//organelle part;GO:0043226//organelle;GO:0012505//endomembrane system;GO:0005622//intracellular;GO:0098588//bounding membran…	GO:0003824//catalytic activity;GO:0019187//beta-1,4-mannosyltransferase activity;GO:0016758//transferase activity, transferring hexosyl groups;GO:0016740//transferase activity;GO:0004578//chitobiosyldiphosphodolichol beta-mannosyltransferase activity;GO:0016757//transferase activity, transferring glycosyl groups;GO:0000030//mannosyltransferase activity	GO:0044249//cellular biosynthetic process;GO:0009058//biosynthetic process;GO:0008152//metabolic process;GO:1901576//organic substance biosynthetic process;GO:1901137//carbohydrate derivative biosynthetic process;GO:0044267//cellular protein metabolic process;GO:0009059//macromolecule biosynthetic process;GO:1901135//carbohydrate derivative metabolic process;GO:0044699//single-organism process;GO…
0.969	1.503	0.633276	0.0394759	0.114599	ATP14	F1F0 ATP synthase subunit h	-	-	-	-	-	-	-
0.99	1.503	0.602345	0.00192398	0.0529799	NOP4	mRNA-binding ribosome biosynthesis protein	Genetic Information Processing	Translation	ko03008//Ribosome biogenesis in eukaryotes	K14573	-	GO:0036094//small molecule binding;GO:0003676//nucleic acid binding;GO:0005488//binding;GO:1901363//heterocyclic compound binding;GO:0000166//nucleotide binding;GO:1901265//nucleoside phosphate binding;GO:0097159//organic cyclic compound binding	-
1.078	1.4995	0.476124	0.0470311	0.125231	-	ubiquinone-binding protein	-	-	-	-	GO:0016020//membrane;GO:0044446//intracellular organelle part;GO:0005739//mitochondrion;GO:0043231//intracellular membrane-bounded organelle;GO:0044429//mitochondrial part;GO:0043229//intracellular organelle;GO:0005737//cytoplasm;GO:0044444//cytoplasmic part;GO:0044422//organelle part;GO:0043226//organelle;GO:0005743//mitochondrial inner membrane;GO:0005622//intracellular;GO:0031966//mitochondria…	GO:0048038//quinone binding;GO:0005488//binding;GO:0048037//cofactor binding;GO:0048039//ubiquinone binding	GO:0044763//single-organism cellular process;GO:0009987//cellular process;GO:0051186//cofactor metabolic process;GO:0051188//cofactor biosynthetic process;GO:0015980//energy derivation by oxidation of organic compounds;GO:1901576//organic substance biosynthetic process;GO:1901661//quinone metabolic process;GO:0044281//small molecule metabolic process;GO:0044711//single-organism biosynthetic proce…
0.9775	1.4985	0.61635	0.00315434	0.053316	YPT52	Rab family GTPase	Cellular Processes	Transport and catabolism	ko04144//Endocytosis;ko04145//Phagosome	K07889	GO:0005768//endosome;GO:0012505//endomembrane system;GO:0005623//cell;GO:0044424//intracellular part;GO:0005770//late endosome;GO:0005622//intracellular;GO:0044444//cytoplasmic part;GO:0043226//organelle;GO:0043231//intracellular membrane-bounded organelle;GO:0005737//cytoplasm;GO:0043227//membrane-bounded organelle;GO:0044464//cell part;GO:0043229//intracellular organelle	GO:0003824//catalytic activity;GO:0032561//guanyl ribonucleotide binding;GO:0016818//hydrolase activity, acting on acid anhydrides, in phosphorus-containing anhydrides;GO:0032555//purine ribonucleotide binding;GO:0001882//nucleoside binding;GO:0003924//GTPase activity;GO:0017076//purine nucleotide binding;GO:0017111//nucleoside-triphosphatase activity;GO:0001883//purine nucleoside binding;GO:0005…	GO:0008104//protein localization;GO:0045324//late endosome to vacuole transport;GO:0032511//late endosome to vacuole transport via multivesicular body sorting pathway;GO:0046907//intracellular transport;GO:0006886//intracellular protein transport;GO:0032509//endosome transport via multivesicular body sorting pathway;GO:0071702//organic substance transport;GO:0016043//cellular component organizati…
1.026	1.497	0.545043	0.00506768	0.0615596	PRE8	proteasome core particle subunit alpha 2	Genetic Information Processing	Folding, sorting and degradation	ko03050//Proteasome	K02726	GO:0000502//proteasome complex;GO:0043231//intracellular membrane-bounded organelle;GO:0044464//cell part;GO:0043234//protein complex;GO:0005737//cytoplasm;GO:0005839//proteasome core complex;GO:0044424//intracellular part;GO:0005623//cell;GO:0044445//cytosolic part;GO:0043227//membrane-bounded organelle;GO:0005622//intracellular;GO:0031597//cytosolic proteasome complex;GO:0032991//macromolecular…	GO:0008233//peptidase activity;GO:0070003//threonine-type peptidase activity;GO:0016787//hydrolase activity;GO:0004298//threonine-type endopeptidase activity;GO:0070011//peptidase activity, acting on L-amino acid peptides;GO:0003824//catalytic activity;GO:0004175//endopeptidase activity	GO:0006508//proteolysis;GO:0019538//protein metabolic process;GO:0009987//cellular process;GO:0043161//proteasome-mediated ubiquitin-dependent protein catabolic process;GO:0010499//proteasomal ubiquitin-independent protein catabolic process;GO:0044248//cellular catabolic process;GO:0019941//modification-dependent protein catabolic process;GO:1901575//organic substance catabolic process;GO:0030163…
1.0055	1.494	0.571267	0.000193614	0.0471106	SSO2	syntaxin	Genetic Information Processing	Folding, sorting and degradation	ko04130//SNARE interactions in vesicular transport	K08486	GO:0044425//membrane part;GO:0016021//integral component of membrane;GO:0016020//membrane;GO:0031224//intrinsic component of membrane	GO:0005515//protein binding;GO:0005484//SNAP receptor activity;GO:0005488//binding	GO:1902578//single-organism localization;GO:0044765//single-organism transport;GO:0051234//establishment of localization;GO:0070727//cellular macromolecule localization;GO:0015031//protein transport;GO:0034613//cellular protein localization;GO:0009306//protein secretion;GO:0044763//single-organism cellular process;GO:0006886//intracellular protein transport;GO:0046907//intracellular transport;GO:…
0.9995	1.494	0.579902	0.0285914	0.10199	RET2	coatomer subunit delta	-	-	-	-	GO:0098805//whole membrane;GO:0044422//organelle part;GO:0005737//cytoplasm;GO:0031090//organelle membrane;GO:0031982//vesicle;GO:0044464//cell part;GO:0032991//macromolecular complex;GO:0005623//cell;GO:0030117//membrane coat;GO:0044431//Golgi apparatus part;GO:0031410//cytoplasmic vesicle;GO:0030137//COPI-coated vesicle;GO:0030135//coated vesicle;GO:0043229//intracellular organelle;GO:0030663//…	-	GO:0051641//cellular localization;GO:1902582//single-organism intracellular transport;GO:0015031//protein transport;GO:0045184//establishment of protein localization;GO:0046907//intracellular transport;GO:0051234//establishment of localization;GO:0051649//establishment of localization in cell;GO:0006890//retrograde vesicle-mediated transport, Golgi to ER;GO:0006810//transport;GO:0044765//single-o…
1.02	1.49	0.546743	0.00737361	0.064302	TUB2	beta-tubulin	Cellular Processes	Transport and catabolism	ko04145//Phagosome	K07375	GO:0044430//cytoskeletal part;GO:0005856//cytoskeleton;GO:0043226//organelle;GO:0043228//non-membrane-bounded organelle;GO:0005622//intracellular;GO:0044422//organelle part;GO:0044446//intracellular organelle part;GO:0099512//supramolecular fiber;GO:0005623//cell;GO:0043229//intracellular organelle;GO:0005874//microtubule;GO:0099513//polymeric cytoskeletal fiber;GO:0015630//microtubule cytoskelet…	GO:0097159//organic cyclic compound binding;GO:0001883//purine nucleoside binding;GO:0019001//guanyl nucleotide binding;GO:0032553//ribonucleotide binding;GO:0017076//purine nucleotide binding;GO:1901363//heterocyclic compound binding;GO:0005488//binding;GO:0035639//purine ribonucleoside triphosphate binding;GO:0097367//carbohydrate derivative binding;GO:0032550//purine ribonucleoside binding;GO:…	GO:0009987//cellular process;GO:0007017//microtubule-based process;GO:0044763//single-organism cellular process;GO:0044699//single-organism process
0.9895	1.4875	0.588118	0.000921654	0.0511276	FRE7	Fre7p	-	-	-	-	GO:0044425//membrane part;GO:0031224//intrinsic component of membrane;GO:0016020//membrane;GO:0016021//integral component of membrane	GO:0016491//oxidoreductase activity;GO:0003824//catalytic activity	GO:0055114//oxidation-reduction process;GO:0008152//metabolic process;GO:0044710//single-organism metabolic process;GO:0044699//single-organism process
1.0555	1.487	0.494478	0.0258235	0.0965388	CRL1	Rho family GTPase	-	-	-	-	GO:0030427//site of polarized growth;GO:0005934//cellular bud tip;GO:0044464//cell part;GO:0001411//hyphal tip;GO:0005623//cell;GO:0005933//cellular bud	GO:0097367//carbohydrate derivative binding;GO:0032550//purine ribonucleoside binding;GO:0001882//nucleoside binding;GO:0005525//GTP binding;GO:0016817//hydrolase activity, acting on acid anhydrides;GO:0097159//organic cyclic compound binding;GO:0016787//hydrolase activity;GO:0017076//purine nucleotide binding;GO:0032561//guanyl ribonucleotide binding;GO:0036094//small molecule binding;GO:0005488…	GO:0023052//signaling;GO:0007264//small GTPase mediated signal transduction;GO:0050789//regulation of biological process;GO:0050896//response to stimulus;GO:0044700//single organism signaling;GO:0007165//signal transduction;GO:0044699//single-organism process;GO:0007154//cell communication;GO:0044763//single-organism cellular process;GO:0000920//cell separation after cytokinesis;GO:0051301//cell …
1.0015	1.483	0.566356	0.00733617	0.064302	OST1	dolichyl-diphosphooligosaccharide--protein glycotransferase subunit	Genetic Information Processing;Metabolism	Folding, sorting and degradation;Glycan biosynthesis and metabolism	ko04141//Protein processing in endoplasmic reticulum;ko00513//Various types of N-glycan biosynthesis;ko00510//N-Glycan biosynthesis	K12666	GO:0098588//bounding membrane of organelle;GO:0043229//intracellular organelle;GO:0005623//cell;GO:0043231//intracellular membrane-bounded organelle;GO:0005622//intracellular;GO:0043226//organelle;GO:0044425//membrane part;GO:0044446//intracellular organelle part;GO:0043227//membrane-bounded organelle;GO:0044422//organelle part;GO:0005737//cytoplasm;GO:0005789//endoplasmic reticulum membrane;GO:0…	GO:0003824//catalytic activity;GO:0016757//transferase activity, transferring glycosyl groups;GO:0016740//transferase activity;GO:0016758//transferase activity, transferring hexosyl groups;GO:0004576//oligosaccharyl transferase activity;GO:0004579//dolichyl-diphosphooligosaccharide-protein glycotransferase activity	GO:0043412//macromolecule modification;GO:0006464//cellular protein modification process;GO:1901576//organic substance biosynthetic process;GO:0044260//cellular macromolecule metabolic process;GO:0044249//cellular biosynthetic process;GO:0043170//macromolecule metabolic process;GO:0009100//glycoprotein metabolic process;GO:0044267//cellular protein metabolic process;GO:0044238//primary metabolic …
1.07	1.482	0.469935	0.03787	0.112327	-	S-adenosylmethionine-dependent methyltransferase	-	-	-	-	GO:0044424//intracellular part;GO:0005737//cytoplasm;GO:0044464//cell part;GO:0005622//intracellular;GO:0005623//cell	GO:0003824//catalytic activity;GO:0016741//transferase activity, transferring one-carbon groups;GO:0016740//transferase activity;GO:0008168//methyltransferase activity	GO:0008152//metabolic process;GO:0032259//methylation
0.9575	1.4815	0.629714	0.0268421	0.0985518	PET9	ADP/ATP carrier protein	-	-	-	-	GO:0005739//mitochondrion;GO:0005737//cytoplasm;GO:0031090//organelle membrane;GO:0044425//membrane part;GO:0044422//organelle part;GO:0044424//intracellular part;GO:0044446//intracellular organelle part;GO:0043226//organelle;GO:0044429//mitochondrial part;GO:0031224//intrinsic component of membrane;GO:0043229//intracellular organelle;GO:0031967//organelle envelope;GO:0005622//intracellular;GO:00…	GO:0005215//transporter activity	GO:0051179//localization;GO:0006810//transport;GO:0044763//single-organism cellular process;GO:0051234//establishment of localization;GO:0055085//transmembrane transport;GO:0009987//cellular process;GO:0044765//single-organism transport;GO:1902578//single-organism localization;GO:0044699//single-organism process
0.9135	1.481	0.697095	0.0366667	0.111767	-	hypothetical protein	-	-	-	-	-	-	-
0.9685	1.4805	0.612261	0.00843462	0.0661118	ACH1	acetyl-CoA hydrolase	Metabolism	Carbohydrate metabolism	ko00620//Pyruvate metabolism	K01067	GO:0044464//cell part;GO:0005622//intracellular;GO:0005623//cell;GO:0005737//cytoplasm;GO:0044424//intracellular part	GO:0016788//hydrolase activity, acting on ester bonds;GO:0003986//acetyl-CoA hydrolase activity;GO:0003824//catalytic activity;GO:0016787//hydrolase activity;GO:0016790//thiolester hydrolase activity;GO:0016289//CoA hydrolase activity	GO:0044237//cellular metabolic process;GO:0006637//acyl-CoA metabolic process;GO:0006790//sulfur compound metabolic process;GO:0006732//coenzyme metabolic process;GO:0071704//organic substance metabolic process;GO:0051186//cofactor metabolic process;GO:0008152//metabolic process;GO:0006084//acetyl-CoA metabolic process;GO:0035383//thioester metabolic process;GO:0009987//cellular process;GO:000679…
1.01	1.477	0.548315	0.00159223	0.0511276	PRO3	pyrroline-5-carboxylate reductase	Metabolism	Amino acid metabolism;Global and Overview	ko01230//Biosynthesis of amino acids;ko00330//Arginine and proline metabolism	K00286	-	GO:0004735//pyrroline-5-carboxylate reductase activity;GO:0003824//catalytic activity;GO:0016646//oxidoreductase activity, acting on the CH-NH group of donors, NAD or NADP as acceptor;GO:0016645//oxidoreductase activity, acting on the CH-NH group of donors;GO:0016491//oxidoreductase activity	GO:0006561//proline biosynthetic process;GO:0018130//heterocycle biosynthetic process;GO:1901362//organic cyclic compound biosynthetic process;GO:0006560//proline metabolic process;GO:0019752//carboxylic acid metabolic process;GO:1901607//alpha-amino acid biosynthetic process;GO:0009084//glutamine family amino acid biosynthetic process;GO:0006082//organic acid metabolic process;GO:1901360//organi…
1.023	1.4755	0.528398	0.0155818	0.0781858	PUP3	proteasome core particle subunit beta 3	Genetic Information Processing	Folding, sorting and degradation	ko03050//Proteasome	K02735	GO:0005839//proteasome core complex;GO:0043231//intracellular membrane-bounded organelle;GO:0043229//intracellular organelle;GO:0043227//membrane-bounded organelle;GO:0000502//proteasome complex;GO:0005634//nucleus;GO:0043234//protein complex;GO:0032991//macromolecular complex;GO:0005622//intracellular;GO:0044424//intracellular part;GO:0005737//cytoplasm;GO:0005623//cell;GO:0043226//organelle;GO:…	GO:0003824//catalytic activity;GO:0004175//endopeptidase activity;GO:0016787//hydrolase activity;GO:0070011//peptidase activity, acting on L-amino acid peptides;GO:0004298//threonine-type endopeptidase activity;GO:0070003//threonine-type peptidase activity;GO:0008233//peptidase activity	GO:0044237//cellular metabolic process;GO:0044257//cellular protein catabolic process;GO:0043170//macromolecule metabolic process;GO:0030163//protein catabolic process;GO:0044260//cellular macromolecule metabolic process;GO:0019538//protein metabolic process;GO:1901575//organic substance catabolic process;GO:0044265//cellular macromolecule catabolic process;GO:0044267//cellular protein metabolic …
1.0455	1.4755	0.497011	0.039994	0.115334	VPS21	Rab family GTPase	Cellular Processes	Transport and catabolism	ko04144//Endocytosis;ko04145//Phagosome	K07889	GO:0005768//endosome;GO:0012505//endomembrane system;GO:0043229//intracellular organelle;GO:0043227//membrane-bounded organelle;GO:0005770//late endosome;GO:0043226//organelle;GO:0005622//intracellular;GO:0005623//cell;GO:0044444//cytoplasmic part;GO:0044464//cell part;GO:0044424//intracellular part;GO:0005737//cytoplasm;GO:0043231//intracellular membrane-bounded organelle	GO:0005525//GTP binding;GO:0001882//nucleoside binding;GO:0097159//organic cyclic compound binding;GO:0097367//carbohydrate derivative binding;GO:0032549//ribonucleoside binding;GO:0032550//purine ribonucleoside binding;GO:0000166//nucleotide binding;GO:0032561//guanyl ribonucleotide binding;GO:0035639//purine ribonucleoside triphosphate binding;GO:0001883//purine nucleoside binding;GO:0017076//p…	GO:0007034//vacuolar transport;GO:0015031//protein transport;GO:0051641//cellular localization;GO:0006623//protein targeting to vacuole;GO:0006886//intracellular protein transport;GO:1902578//single-organism localization;GO:0072665//protein localization to vacuole;GO:0044765//single-organism transport;GO:0030447//filamentous growth;GO:0050896//response to stimulus;GO:0036180//filamentous growth o…
1.016	1.474	0.536836	0.0021853	0.0530721	SCL1	proteasome core particle subunit alpha 1	Genetic Information Processing	Folding, sorting and degradation	ko03050//Proteasome	K02730	GO:0019773//proteasome core complex, alpha-subunit complex;GO:0043227//membrane-bounded organelle;GO:0000502//proteasome complex;GO:0043226//organelle;GO:0043231//intracellular membrane-bounded organelle;GO:0044464//cell part;GO:0032991//macromolecular complex;GO:0005623//cell;GO:0005839//proteasome core complex;GO:0005622//intracellular;GO:0005634//nucleus;GO:0043229//intracellular organelle;GO:…	GO:0070003//threonine-type peptidase activity;GO:0004175//endopeptidase activity;GO:0003824//catalytic activity;GO:0004298//threonine-type endopeptidase activity;GO:0016787//hydrolase activity;GO:0070011//peptidase activity, acting on L-amino acid peptides;GO:0008233//peptidase activity	GO:0044257//cellular protein catabolic process;GO:0044238//primary metabolic process;GO:0019941//modification-dependent protein catabolic process;GO:1901575//organic substance catabolic process;GO:0071704//organic substance metabolic process;GO:0051603//proteolysis involved in cellular protein catabolic process;GO:0019538//protein metabolic process;GO:0044237//cellular metabolic process;GO:004317…
0.989	1.4735	0.575205	0.00868181	0.0666656	-	snoRNA-binding rRNA-processing protein	Genetic Information Processing	Translation	ko03008//Ribosome biogenesis in eukaryotes	K14560	GO:0043229//intracellular organelle;GO:0030686//90S preribosome;GO:0032040//small-subunit processome;GO:0005622//intracellular;GO:0043232//intracellular non-membrane-bounded organelle;GO:0005634//nucleus;GO:0032991//macromolecular complex;GO:0043233//organelle lumen;GO:0044428//nuclear part;GO:0043226//organelle;GO:0030684//preribosome;GO:1990904//ribonucleoprotein complex;GO:0070013//intracellul…	GO:0097159//organic cyclic compound binding;GO:0003723//RNA binding;GO:0019843//rRNA binding;GO:0030515//snoRNA binding;GO:1901363//heterocyclic compound binding;GO:0005488//binding;GO:0003676//nucleic acid binding	GO:0044085//cellular component biogenesis;GO:0042274//ribosomal small subunit biogenesis;GO:0071840//cellular component organization or biogenesis;GO:0044260//cellular macromolecule metabolic process;GO:0009987//cellular process;GO:0071704//organic substance metabolic process;GO:0046483//heterocycle metabolic process;GO:0006139//nucleobase-containing compound metabolic process;GO:0010467//gene ex…
0.9855	1.473	0.57983	0.0363741	0.111767	-	Zn(2+) transporter	-	-	-	-	GO:0044425//membrane part;GO:0016020//membrane;GO:0016021//integral component of membrane;GO:0031224//intrinsic component of membrane	GO:0022891//substrate-specific transmembrane transporter activity;GO:0005215//transporter activity;GO:0022892//substrate-specific transporter activity;GO:0008324//cation transmembrane transporter activity;GO:0015075//ion transmembrane transporter activity;GO:0022857//transmembrane transporter activity	GO:0009987//cellular process;GO:0044699//single-organism process;GO:0051234//establishment of localization;GO:1902578//single-organism localization;GO:0044763//single-organism cellular process;GO:0006812//cation transport;GO:0006810//transport;GO:0051179//localization;GO:0044765//single-organism transport;GO:0055085//transmembrane transport;GO:0006811//ion transport
1.0015	1.472	0.555615	0.000127124	0.0416265	ACT1	actin	Cellular Processes	Transport and catabolism	ko04145//Phagosome	K05692	-	GO:0005488//binding;GO:0036094//small molecule binding;GO:0097159//organic cyclic compound binding;GO:0001883//purine nucleoside binding;GO:0005524//ATP binding;GO:0035639//purine ribonucleoside triphosphate binding;GO:0032555//purine ribonucleotide binding;GO:0043168//anion binding;GO:0043167//ion binding;GO:0000166//nucleotide binding;GO:0032553//ribonucleotide binding;GO:0032550//purine ribonu…	-
0.9515	1.4695	0.62705	0.0208819	0.0884447	ATP5	F1F0 ATP synthase subunit 5	Metabolism	Energy metabolism	ko00190//Oxidative phosphorylation	K02137	GO:0016020//membrane	GO:0008324//cation transmembrane transporter activity;GO:0022804//active transmembrane transporter activity;GO:0016787//hydrolase activity;GO:0022890//inorganic cation transmembrane transporter activity;GO:0015405//P-P-bond-hydrolysis-driven transmembrane transporter activity;GO:0042626//ATPase activity, coupled to transmembrane movement of substances;GO:0015399//primary active transmembrane tran…	GO:0046390//ribose phosphate biosynthetic process;GO:0006818//hydrogen transport;GO:0009205//purine ribonucleoside triphosphate metabolic process;GO:0009141//nucleoside triphosphate metabolic process;GO:1901360//organic cyclic compound metabolic process;GO:0009150//purine ribonucleotide metabolic process;GO:0072521//purine-containing compound metabolic process;GO:0009161//ribonucleoside monophosp…
0.9915	1.4685	0.566659	0.0456263	0.123175	MEU1	S-methyl-5-thioadenosine phosphorylase	Metabolism	Amino acid metabolism	ko00270//Cysteine and methionine metabolism	K00772	GO:0043226//organelle;GO:0044464//cell part;GO:0005737//cytoplasm;GO:0043229//intracellular organelle;GO:0005623//cell;GO:0005622//intracellular;GO:0044424//intracellular part;GO:0043227//membrane-bounded organelle;GO:0043231//intracellular membrane-bounded organelle;GO:0005634//nucleus	GO:0004731//purine-nucleoside phosphorylase activity;GO:0017061//S-methyl-5-thioadenosine phosphorylase activity;GO:0016763//transferase activity, transferring pentosyl groups;GO:0016757//transferase activity, transferring glycosyl groups;GO:0016740//transferase activity;GO:0003824//catalytic activity	GO:0043174//nucleoside salvage;GO:0009067//aspartate family amino acid biosynthetic process;GO:0008152//metabolic process;GO:0046129//purine ribonucleoside biosynthetic process;GO:0055086//nucleobase-containing small molecule metabolic process;GO:0034654//nucleobase-containing compound biosynthetic process;GO:0000096//sulfur amino acid metabolic process;GO:0046128//purine ribonucleoside metabolic…
1.0235	1.467	0.519358	0.0081161	0.0647567	PMT1	dolichyl-phosphate-mannose-protein mannosyltransferase	-	-	-	-	GO:0042175//nuclear outer membrane-endoplasmic reticulum membrane network;GO:0005789//endoplasmic reticulum membrane;GO:0043231//intracellular membrane-bounded organelle;GO:0098588//bounding membrane of organelle;GO:0044444//cytoplasmic part;GO:0044424//intracellular part;GO:0005783//endoplasmic reticulum;GO:0031090//organelle membrane;GO:0016020//membrane;GO:0005737//cytoplasm;GO:0044432//endopl…	GO:0016758//transferase activity, transferring hexosyl groups;GO:0016740//transferase activity;GO:0004169//dolichyl-phosphate-mannose-protein mannosyltransferase activity;GO:0003824//catalytic activity;GO:0016757//transferase activity, transferring glycosyl groups;GO:0000030//mannosyltransferase activity	GO:0043412//macromolecule modification;GO:0071555//cell wall organization;GO:0044710//single-organism metabolic process;GO:0034645//cellular macromolecule biosynthetic process;GO:0044237//cellular metabolic process;GO:0051248//negative regulation of protein metabolic process;GO:0044419//interspecies interaction between organisms;GO:0019222//regulation of metabolic process;GO:0007154//cell communi…
0.981	1.4645	0.578083	0.0105136	0.0704442	PRE3	proteasome core particle subunit beta 1	Genetic Information Processing	Folding, sorting and degradation	ko03050//Proteasome	K02738	GO:0005622//intracellular;GO:0043231//intracellular membrane-bounded organelle;GO:0005623//cell;GO:0032991//macromolecular complex;GO:0043234//protein complex;GO:0005839//proteasome core complex;GO:0044464//cell part;GO:0044445//cytosolic part;GO:0044444//cytoplasmic part;GO:0043227//membrane-bounded organelle;GO:0005829//cytosol;GO:0043229//intracellular organelle;GO:0005737//cytoplasm;GO:000050…	GO:0070003//threonine-type peptidase activity;GO:0016787//hydrolase activity;GO:0004175//endopeptidase activity;GO:0004298//threonine-type endopeptidase activity;GO:0008233//peptidase activity;GO:0070011//peptidase activity, acting on L-amino acid peptides;GO:0003824//catalytic activity	GO:0006511//ubiquitin-dependent protein catabolic process;GO:0008152//metabolic process;GO:0044260//cellular macromolecule metabolic process;GO:0044248//cellular catabolic process;GO:0019941//modification-dependent protein catabolic process;GO:0044257//cellular protein catabolic process;GO:1901575//organic substance catabolic process;GO:0030163//protein catabolic process;GO:0044265//cellular macr…
1.009	1.4635	0.536497	0.000575585	0.0488267	MIS12	Mis12p	Metabolism	Metabolism of cofactors and vitamins	ko00670//One carbon pool by folate	K00288	-	GO:0004488//methylenetetrahydrofolate dehydrogenase (NADP+) activity;GO:0035639//purine ribonucleoside triphosphate binding;GO:0016645//oxidoreductase activity, acting on the CH-NH group of donors;GO:0005524//ATP binding;GO:0016874//ligase activity;GO:0000166//nucleotide binding;GO:0004329//formate-tetrahydrofolate ligase activity;GO:0016879//ligase activity, forming carbon-nitrogen bonds;GO:0003…	GO:0006732//coenzyme metabolic process;GO:0009058//biosynthetic process;GO:0008652//cellular amino acid biosynthetic process;GO:1901576//organic substance biosynthetic process;GO:0044710//single-organism metabolic process;GO:0006760//folic acid-containing compound metabolic process;GO:0009396//folic acid-containing compound biosynthetic process;GO:0043603//cellular amide metabolic process;GO:0006…
0.9805	1.463	0.57734	0.036329	0.111767	-	hypothetical protein	-	-	-	-	-	GO:0097159//organic cyclic compound binding;GO:0036094//small molecule binding;GO:1901363//heterocyclic compound binding;GO:0000166//nucleotide binding;GO:0003676//nucleic acid binding;GO:0005488//binding;GO:1901265//nucleoside phosphate binding	GO:0044764//multi-organism cellular process;GO:0009987//cellular process;GO:0042710//biofilm formation;GO:0044011//single-species biofilm formation on inanimate substrate;GO:0051703//intraspecies interaction between organisms;GO:0051704//multi-organism process;GO:0090609//single-species submerged biofilm formation;GO:0044010//single-species biofilm formation
0.9695	1.463	0.593617	0.0322092	0.107079	-	monothiol glutaredoxin	-	-	-	-	-	GO:0016667//oxidoreductase activity, acting on a sulfur group of donors;GO:0003824//catalytic activity;GO:0015035//protein disulfide oxidoreductase activity;GO:0009055//electron carrier activity;GO:0016491//oxidoreductase activity;GO:0015036//disulfide oxidoreductase activity	GO:0042592//homeostatic process;GO:0044699//single-organism process;GO:0065007//biological regulation;GO:0050794//regulation of cellular process;GO:0009987//cellular process;GO:0044763//single-organism cellular process;GO:0045454//cell redox homeostasis;GO:0050789//regulation of biological process;GO:0065008//regulation of biological quality;GO:0019725//cellular homeostasis
0.991	1.4615	0.560493	0.000583845	0.0488267	ISN1	IMP 5'-nucleotidase	Metabolism	Metabolism of cofactors and vitamins	ko00760//Nicotinate and nicotinamide metabolism	K18550	-	GO:0003824//catalytic activity;GO:0016791//phosphatase activity;GO:0008253//5'-nucleotidase activity;GO:0000287//magnesium ion binding;GO:0043169//cation binding;GO:0042578//phosphoric ester hydrolase activity;GO:0043167//ion binding;GO:0050483//IMP 5'-nucleotidase activity;GO:0016787//hydrolase activity;GO:0046872//metal ion binding;GO:0016788//hydrolase activity, acting on ester bonds;GO:000548…	GO:1901137//carbohydrate derivative biosynthetic process;GO:0043094//cellular metabolic compound salvage;GO:0046128//purine ribonucleoside metabolic process;GO:1901659//glycosyl compound biosynthetic process;GO:0042278//purine nucleoside metabolic process;GO:0009163//nucleoside biosynthetic process;GO:1901135//carbohydrate derivative metabolic process;GO:0019438//aromatic compound biosynthetic pr…
1.0085	1.4605	0.534251	0.00328208	0.053316	SEC24	COPII subunit	Genetic Information Processing	Folding, sorting and degradation	ko04141//Protein processing in endoplasmic reticulum	K14007	GO:0032991//macromolecular complex;GO:0044422//organelle part;GO:0098796//membrane protein complex;GO:0044424//intracellular part;GO:0098805//whole membrane;GO:0030117//membrane coat;GO:0016023//cytoplasmic, membrane-bounded vesicle;GO:0005794//Golgi apparatus;GO:0044425//membrane part;GO:0044444//cytoplasmic part;GO:0005737//cytoplasm;GO:0043227//membrane-bounded organelle;GO:0012505//endomembra…	GO:0043167//ion binding;GO:0008270//zinc ion binding;GO:0043169//cation binding;GO:0005488//binding;GO:0046914//transition metal ion binding;GO:0046872//metal ion binding	GO:0046907//intracellular transport;GO:0033036//macromolecule localization;GO:0008104//protein localization;GO:0044765//single-organism transport;GO:0070727//cellular macromolecule localization;GO:0051179//localization;GO:0045184//establishment of protein localization;GO:0034613//cellular protein localization;GO:0048193//Golgi vesicle transport;GO:0006888//ER to Golgi vesicle-mediated transport;G…
1.0335	1.46	0.49843	0.0313959	0.106599	CEK1	mitogen-activated serine/threonine-protein kinase	-	-	-	-	-	GO:0032559//adenyl ribonucleotide binding;GO:1901363//heterocyclic compound binding;GO:0032555//purine ribonucleotide binding;GO:0017076//purine nucleotide binding;GO:0003824//catalytic activity;GO:0030554//adenyl nucleotide binding;GO:1901265//nucleoside phosphate binding;GO:0000166//nucleotide binding;GO:0005057//receptor signaling protein activity;GO:0043167//ion binding;GO:0035639//purine rib…	GO:0048285//organelle fission;GO:0006793//phosphorus metabolic process;GO:1900428//regulation of filamentous growth of a population of unicellular organisms;GO:0032106//positive regulation of response to extracellular stimulus;GO:0044237//cellular metabolic process;GO:0044763//single-organism cellular process;GO:0002833//positive regulation of response to biotic stimulus;GO:0044699//single-organi…
1.0055	1.4565	0.534593	0.0193868	0.0854987	CAR1	arginase	Metabolism	Amino acid metabolism;Global and Overview	ko01230//Biosynthesis of amino acids;ko00330//Arginine and proline metabolism;ko00220//Arginine biosynthesis	K01476	-	GO:0003824//catalytic activity;GO:0004053//arginase activity;GO:0016787//hydrolase activity;GO:0016813//hydrolase activity, acting on carbon-nitrogen (but not peptide) bonds, in linear amidines;GO:0005488//binding;GO:0046872//metal ion binding;GO:0043167//ion binding;GO:0043169//cation binding;GO:0016810//hydrolase activity, acting on carbon-nitrogen (but not peptide) bonds	GO:0009064//glutamine family amino acid metabolic process;GO:0008152//metabolic process;GO:0006807//nitrogen compound metabolic process;GO:0044237//cellular metabolic process;GO:1901605//alpha-amino acid metabolic process;GO:0044281//small molecule metabolic process;GO:0071704//organic substance metabolic process;GO:0009987//cellular process;GO:0043436//oxoacid metabolic process;GO:0044238//prima…
0.978	1.456	0.574104	0.00435611	0.057521	KGD1	alpha-ketoglutarate dehydrogenase	Metabolism	Amino acid metabolism;Global and Overview;Carbohydrate metabolism	ko01200//Carbon metabolism;ko00020//Citrate cycle (TCA cycle);ko00380//Tryptophan metabolism;ko00310//Lysine degradation	K00164	-	GO:0036094//small molecule binding;GO:0050662//coenzyme binding;GO:0016491//oxidoreductase activity;GO:0043169//cation binding;GO:0043167//ion binding;GO:0004591//oxoglutarate dehydrogenase (succinyl-transferring) activity;GO:0016903//oxidoreductase activity, acting on the aldehyde or oxo group of donors;GO:0019842//vitamin binding;GO:0043168//anion binding;GO:1901363//heterocyclic compound bindi…	GO:0044710//single-organism metabolic process;GO:0044763//single-organism cellular process;GO:0044699//single-organism process;GO:0071704//organic substance metabolic process;GO:0006101//citrate metabolic process;GO:0045333//cellular respiration;GO:0072350//tricarboxylic acid metabolic process;GO:0044237//cellular metabolic process;GO:0009060//aerobic respiration;GO:0055114//oxidation-reduction p…
1.014	1.455	0.520962	0.00249932	0.053316	OYE2	NADPH dehydrogenase	-	-	-	-	-	GO:0048037//cofactor binding;GO:0005488//binding;GO:1901265//nucleoside phosphate binding;GO:0000166//nucleotide binding;GO:0097367//carbohydrate derivative binding;GO:1901363//heterocyclic compound binding;GO:0010181//FMN binding;GO:0036094//small molecule binding;GO:0097159//organic cyclic compound binding;GO:0043168//anion binding;GO:0043167//ion binding;GO:0003824//catalytic activity;GO:00325…	GO:0044699//single-organism process;GO:0044710//single-organism metabolic process;GO:0008152//metabolic process;GO:0055114//oxidation-reduction process
1.0085	1.454	0.527816	0.00154881	0.0511276	MYO2	myosin 2	-	-	-	-	GO:0043232//intracellular non-membrane-bounded organelle;GO:0044424//intracellular part;GO:0043226//organelle;GO:0043228//non-membrane-bounded organelle;GO:0005622//intracellular;GO:0043234//protein complex;GO:0015629//actin cytoskeleton;GO:0044422//organelle part;GO:0016459//myosin complex;GO:0005856//cytoskeleton;GO:0032991//macromolecular complex;GO:0044446//intracellular organelle part;GO:000…	GO:0097159//organic cyclic compound binding;GO:1901265//nucleoside phosphate binding;GO:0017076//purine nucleotide binding;GO:0001883//purine nucleoside binding;GO:0051015//actin filament binding;GO:0032403//protein complex binding;GO:0003824//catalytic activity;GO:0043167//ion binding;GO:1901363//heterocyclic compound binding;GO:0005515//protein binding;GO:0044877//macromolecular complex binding…	GO:0009628//response to abiotic stimulus;GO:0051647//nucleus localization;GO:0051649//establishment of localization in cell;GO:1900428//regulation of filamentous growth of a population of unicellular organisms;GO:0044182//filamentous growth of a population of unicellular organisms;GO:0009408//response to heat;GO:0009653//anatomical structure morphogenesis;GO:0009266//response to temperature stimu…
0.9745	1.453	0.576301	0.0361491	0.111767	-	pyridoxine 4-dehydrogenase	Metabolism	Metabolism of cofactors and vitamins	ko00750//Vitamin B6 metabolism	K05275	GO:0005623//cell;GO:0044464//cell part;GO:0005634//nucleus;GO:0043227//membrane-bounded organelle;GO:0044424//intracellular part;GO:0043226//organelle;GO:0005622//intracellular;GO:0005737//cytoplasm;GO:0043229//intracellular organelle;GO:0043231//intracellular membrane-bounded organelle	-	-
0.915	1.452	0.666198	0.0436692	0.119812	CCC1	Ccc1p	-	-	-	-	GO:0071944//cell periphery;GO:0031224//intrinsic component of membrane;GO:0044425//membrane part;GO:0005886//plasma membrane;GO:0016021//integral component of membrane;GO:0016020//membrane;GO:0005623//cell;GO:0044464//cell part	-	GO:0044699//single-organism process;GO:0040007//growth;GO:0030447//filamentous growth
0.9915	1.452	0.550357	0.0338618	0.109721	-	coatomer subunit epsilon	-	-	-	-	GO:0044424//intracellular part;GO:0005737//cytoplasm;GO:0005622//intracellular;GO:0005623//cell;GO:0044444//cytoplasmic part;GO:0044464//cell part;GO:0005829//cytosol	GO:0005198//structural molecule activity	GO:0051234//establishment of localization;GO:0051179//localization;GO:0006890//retrograde vesicle-mediated transport, Golgi to ER;GO:0046907//intracellular transport;GO:0051641//cellular localization;GO:0006810//transport;GO:1902578//single-organism localization;GO:0044699//single-organism process;GO:0048193//Golgi vesicle transport;GO:1902582//single-organism intracellular transport;GO:0016192//…
1.012	1.45	0.518844	0.00111802	0.0511276	SAR1	Arf family GTPase	Genetic Information Processing	Folding, sorting and degradation	ko04141//Protein processing in endoplasmic reticulum	K07953	GO:0044464//cell part;GO:0044422//organelle part;GO:0012507//ER to Golgi transport vesicle membrane;GO:0044432//endoplasmic reticulum part;GO:0005783//endoplasmic reticulum;GO:0031410//cytoplasmic vesicle;GO:0012505//endomembrane system;GO:0043227//membrane-bounded organelle;GO:0044424//intracellular part;GO:0043226//organelle;GO:0000139//Golgi membrane;GO:0098588//bounding membrane of organelle;…	GO:0016462//pyrophosphatase activity;GO:1901363//heterocyclic compound binding;GO:0001882//nucleoside binding;GO:0003924//GTPase activity;GO:0032561//guanyl ribonucleotide binding;GO:0001883//purine nucleoside binding;GO:0032553//ribonucleotide binding;GO:0005525//GTP binding;GO:0019001//guanyl nucleotide binding;GO:0032555//purine ribonucleotide binding;GO:0017076//purine nucleotide binding;GO:0…	GO:0033036//macromolecule localization;GO:0008104//protein localization;GO:0071702//organic substance transport;GO:0051649//establishment of localization in cell;GO:0015031//protein transport;GO:0006886//intracellular protein transport;GO:0006810//transport;GO:0051234//establishment of localization;GO:0051641//cellular localization;GO:0044699//single-organism process;GO:0034613//cellular protein …
0.996	1.447	0.538847	0.0485309	0.126831	-	hypothetical protein	Genetic Information Processing	Replication and repair	ko03030//DNA replication	K03469	-	GO:0004523//RNA-DNA hybrid ribonuclease activity;GO:0016891//endoribonuclease activity, producing 5'-phosphomonoesters;GO:0004518//nuclease activity;GO:0097159//organic cyclic compound binding;GO:1901363//heterocyclic compound binding;GO:0004521//endoribonuclease activity;GO:0004540//ribonuclease activity;GO:0003676//nucleic acid binding;GO:0016787//hydrolase activity;GO:0004519//endonuclease act…	-
1.0025	1.446	0.528465	4.99076e-05	0.0416265	MNN26	Mnn26p	-	-	-	-	GO:0044446//intracellular organelle part;GO:0012505//endomembrane system;GO:0016021//integral component of membrane;GO:0043229//intracellular organelle;GO:0044424//intracellular part;GO:0044464//cell part;GO:0005623//cell;GO:0005737//cytoplasm;GO:0044444//cytoplasmic part;GO:0000139//Golgi membrane;GO:0044422//organelle part;GO:0044431//Golgi apparatus part;GO:0016020//membrane;GO:0043226//organe…	GO:0016757//transferase activity, transferring glycosyl groups;GO:0003824//catalytic activity;GO:0016740//transferase activity	GO:0044763//single-organism cellular process;GO:1901135//carbohydrate derivative metabolic process;GO:0071704//organic substance metabolic process;GO:0044710//single-organism metabolic process;GO:0035268//protein mannosylation;GO:0044711//single-organism biosynthetic process;GO:0036211//protein modification process;GO:0070085//glycosylation;GO:0009100//glycoprotein metabolic process;GO:0019538//p…
0.97	1.4455	0.575512	0.00771696	0.064302	MTS1	Mts1p	-	-	-	-	GO:0005623//cell;GO:0044425//membrane part;GO:0031224//intrinsic component of membrane;GO:0005886//plasma membrane;GO:0016020//membrane;GO:0044464//cell part;GO:0071944//cell periphery;GO:0016021//integral component of membrane	GO:0016741//transferase activity, transferring one-carbon groups;GO:0003824//catalytic activity;GO:0016740//transferase activity;GO:0008168//methyltransferase activity	GO:0009987//cellular process;GO:0044710//single-organism metabolic process;GO:0044255//cellular lipid metabolic process;GO:0032259//methylation;GO:0051704//multi-organism process;GO:0009058//biosynthetic process;GO:0030148//sphingolipid biosynthetic process;GO:0006687//glycosphingolipid metabolic process;GO:0008610//lipid biosynthetic process;GO:0071704//organic substance metabolic process;GO:190…
0.99	1.4445	0.54507	0.00382052	0.0560178	RPF2	rRNA-binding ribosome biosynthesis protein	-	-	-	-	-	-	GO:0051716//cellular response to stimulus;GO:0042493//response to drug;GO:0009987//cellular process;GO:0042221//response to chemical;GO:0035690//cellular response to drug;GO:0070887//cellular response to chemical stimulus;GO:0050896//response to stimulus
1.0115	1.444	0.513574	0.00859712	0.0666656	SEC18	AAA family ATPase	-	-	-	-	-	GO:0017076//purine nucleotide binding;GO:0005524//ATP binding;GO:1901363//heterocyclic compound binding;GO:0043167//ion binding;GO:0005488//binding;GO:0097159//organic cyclic compound binding;GO:0001882//nucleoside binding;GO:0032549//ribonucleoside binding;GO:0000166//nucleotide binding;GO:0030554//adenyl nucleotide binding;GO:0097367//carbohydrate derivative binding;GO:0043168//anion binding;GO…	-
0.9965	1.4435	0.534629	0.00962438	0.0677332	APL2	Apl2p	-	-	-	-	GO:0005623//cell;GO:0044464//cell part;GO:0030131//clathrin adaptor complex;GO:0044444//cytoplasmic part;GO:0030119//AP-type membrane coat adaptor complex;GO:0044425//membrane part;GO:0043234//protein complex;GO:0032991//macromolecular complex;GO:0030117//membrane coat;GO:0098796//membrane protein complex;GO:0005737//cytoplasm;GO:0030118//clathrin coat;GO:0005622//intracellular;GO:0048475//coated…	GO:0022892//substrate-specific transporter activity;GO:0008565//protein transporter activity;GO:0005215//transporter activity	GO:0051179//localization;GO:0051641//cellular localization;GO:0070727//cellular macromolecule localization;GO:0034613//cellular protein localization;GO:0006810//transport;GO:0015031//protein transport;GO:0051649//establishment of localization in cell;GO:0016192//vesicle-mediated transport;GO:0033036//macromolecule localization;GO:0071702//organic substance transport;GO:0006886//intracellular prot…
0.93	1.4425	0.633269	0.0287928	0.102344	HGT1	Hgt1p	-	-	-	-	GO:0016021//integral component of membrane;GO:0016020//membrane;GO:0044425//membrane part;GO:0031224//intrinsic component of membrane	GO:0005215//transporter activity;GO:0022892//substrate-specific transporter activity;GO:0022891//substrate-specific transmembrane transporter activity;GO:0022857//transmembrane transporter activity	GO:0044763//single-organism cellular process;GO:0008643//carbohydrate transport;GO:0071702//organic substance transport;GO:0055085//transmembrane transport;GO:0051234//establishment of localization;GO:0044699//single-organism process;GO:0006810//transport;GO:0009987//cellular process;GO:1902578//single-organism localization;GO:0044765//single-organism transport;GO:0051179//localization
0.9925	1.4425	0.539432	0.00103347	0.0511276	HGH1	Hgh1p	-	-	-	-	-	-	-
1.009	1.4395	0.512642	0.00846161	0.0661118	TOS1	Tos1p	-	-	-	-	-	-	-
0.9955	1.434	0.526552	0.00654711	0.0632324	-	proteasome regulatory particle lid subunit	Genetic Information Processing	Folding, sorting and degradation	ko03050//Proteasome	K06691	GO:0043231//intracellular membrane-bounded organelle;GO:0043227//membrane-bounded organelle;GO:0005622//intracellular;GO:0043229//intracellular organelle;GO:0005623//cell;GO:0043234//protein complex;GO:0044424//intracellular part;GO:0005737//cytoplasm;GO:0000502//proteasome complex;GO:0032991//macromolecular complex;GO:0043226//organelle;GO:0044464//cell part;GO:0005634//nucleus	-	-
1.033	1.4315	0.470687	0.017407	0.0822266	DBP2	DEAD-box ATP-dependent RNA helicase	Genetic Information Processing	Transcription	ko03040//Spliceosome	K12823	GO:0044464//cell part;GO:0044424//intracellular part;GO:0043229//intracellular organelle;GO:0005623//cell;GO:0043226//organelle;GO:0043231//intracellular membrane-bounded organelle;GO:0005634//nucleus;GO:0043227//membrane-bounded organelle;GO:0005622//intracellular;GO:0005737//cytoplasm	GO:0097159//organic cyclic compound binding;GO:0003676//nucleic acid binding;GO:0005524//ATP binding;GO:0016818//hydrolase activity, acting on acid anhydrides, in phosphorus-containing anhydrides;GO:0003824//catalytic activity;GO:0032550//purine ribonucleoside binding;GO:0005488//binding;GO:0016462//pyrophosphatase activity;GO:0035639//purine ribonucleoside triphosphate binding;GO:0001883//purine…	GO:0006725//cellular aromatic compound metabolic process;GO:0008152//metabolic process;GO:0034660//ncRNA metabolic process;GO:0071840//cellular component organization or biogenesis;GO:0016070//RNA metabolic process;GO:0000184//nuclear-transcribed mRNA catabolic process, nonsense-mediated decay;GO:0044260//cellular macromolecule metabolic process;GO:0034641//cellular nitrogen compound metabolic pr…
0.9885	1.4275	0.530178	0.00661986	0.0633481	-	mitochondrial 54S ribosomal protein IMG1	-	-	-	-	GO:0043228//non-membrane-bounded organelle;GO:0005840//ribosome;GO:0044444//cytoplasmic part;GO:0044424//intracellular part;GO:0032991//macromolecular complex;GO:0043226//organelle;GO:0005623//cell;GO:0030529//intracellular ribonucleoprotein complex;GO:0005737//cytoplasm;GO:0005622//intracellular;GO:0044464//cell part;GO:0043232//intracellular non-membrane-bounded organelle;GO:1990904//ribonucleo…	GO:0003735//structural constituent of ribosome;GO:0005198//structural molecule activity	GO:0006518//peptide metabolic process;GO:0009058//biosynthetic process;GO:0044237//cellular metabolic process;GO:0044267//cellular protein metabolic process;GO:1901576//organic substance biosynthetic process;GO:0010467//gene expression;GO:0044238//primary metabolic process;GO:0071704//organic substance metabolic process;GO:0034641//cellular nitrogen compound metabolic process;GO:0043603//cellular…
0.993	1.427	0.52312	0.00601875	0.0626022	PGA63	Pga63p	Genetic Information Processing	Folding, sorting and degradation	ko04141//Protein processing in endoplasmic reticulum	K14005	GO:0044424//intracellular part;GO:0015629//actin cytoskeleton;GO:0043228//non-membrane-bounded organelle;GO:0042175//nuclear outer membrane-endoplasmic reticulum membrane network;GO:0005737//cytoplasm;GO:0005789//endoplasmic reticulum membrane;GO:0043232//intracellular non-membrane-bounded organelle;GO:0044446//intracellular organelle part;GO:0005623//cell;GO:0043231//intracellular membrane-bound…	GO:0005198//structural molecule activity	GO:0022610//biological adhesion;GO:0006810//transport;GO:0016192//vesicle-mediated transport;GO:0033036//macromolecule localization;GO:0015031//protein transport;GO:0051234//establishment of localization;GO:0051179//localization;GO:0045184//establishment of protein localization;GO:0007155//cell adhesion;GO:0008104//protein localization;GO:0071702//organic substance transport
0.993	1.4265	0.522614	0.0125878	0.0738973	-	hypothetical protein	-	-	-	-	-	GO:0003824//catalytic activity;GO:0016791//phosphatase activity;GO:0016788//hydrolase activity, acting on ester bonds;GO:0016787//hydrolase activity;GO:0042578//phosphoric ester hydrolase activity	-
0.992	1.4205	0.517987	0.00101144	0.0511276	GYP5	Gyp5p	-	-	-	-	-	-	-
0.9885	1.4205	0.523086	0.0403857	0.115872	FUM12	Fum12p	Metabolism	Global and Overview;Carbohydrate metabolism	ko01200//Carbon metabolism;ko00620//Pyruvate metabolism;ko00020//Citrate cycle (TCA cycle)	K01679	GO:0044444//cytoplasmic part;GO:0005739//mitochondrion;GO:0044424//intracellular part;GO:0005622//intracellular;GO:0043231//intracellular membrane-bounded organelle;GO:0044464//cell part;GO:0043226//organelle;GO:0005737//cytoplasm;GO:0043227//membrane-bounded organelle;GO:0005829//cytosol;GO:0005623//cell;GO:0043229//intracellular organelle	GO:0016836//hydro-lyase activity;GO:0004333//fumarate hydratase activity;GO:0016829//lyase activity;GO:0016835//carbon-oxygen lyase activity;GO:0003824//catalytic activity	GO:0071840//cellular component organization or biogenesis;GO:0043933//macromolecular complex subunit organization;GO:0043436//oxoacid metabolic process;GO:0006106//fumarate metabolic process;GO:0043648//dicarboxylic acid metabolic process;GO:0006101//citrate metabolic process;GO:0055114//oxidation-reduction process;GO:0071704//organic substance metabolic process;GO:0044710//single-organism metabo…
1.0055	1.4195	0.49747	0.00254915	0.053316	YPT72	Rab family GTPase	Cellular Processes	Transport and catabolism	ko04144//Endocytosis;ko04145//Phagosome	K07897	GO:0005773//vacuole;GO:0031966//mitochondrial membrane;GO:0043231//intracellular membrane-bounded organelle;GO:0043229//intracellular organelle;GO:0044437//vacuolar part;GO:0044422//organelle part;GO:0043226//organelle;GO:0005741//mitochondrial outer membrane;GO:0044444//cytoplasmic part;GO:0031090//organelle membrane;GO:0000323//lytic vacuole;GO:0098588//bounding membrane of organelle;GO:0044429…	GO:0000166//nucleotide binding;GO:0043167//ion binding;GO:0003824//catalytic activity;GO:0005488//binding;GO:0043168//anion binding;GO:0019001//guanyl nucleotide binding;GO:0032550//purine ribonucleoside binding;GO:0032555//purine ribonucleotide binding;GO:0001882//nucleoside binding;GO:0016787//hydrolase activity;GO:0035639//purine ribonucleoside triphosphate binding;GO:1901265//nucleoside phosp…	GO:0016237//lysosomal microautophagy;GO:0023052//signaling;GO:0044712//single-organism catabolic process;GO:0061025//membrane fusion;GO:0097576//vacuole fusion;GO:0009056//catabolic process;GO:0051649//establishment of localization in cell;GO:0044088//regulation of vacuole organization;GO:1902589//single-organism organelle organization;GO:0006914//autophagy;GO:1902578//single-organism localizatio…
0.998	1.4185	0.507254	0.0042592	0.0574071	-	hypothetical protein	-	-	-	-	GO:0005737//cytoplasm;GO:0030529//intracellular ribonucleoprotein complex;GO:0031332//RNAi effector complex;GO:0005829//cytosol;GO:0016442//RISC complex;GO:0005622//intracellular;GO:0044444//cytoplasmic part;GO:0005623//cell;GO:0044424//intracellular part;GO:0032991//macromolecular complex;GO:1990904//ribonucleoprotein complex;GO:0044464//cell part	GO:0003712//transcription cofactor activity;GO:0000989//transcription factor activity, transcription factor binding;GO:0000988//transcription factor activity, protein binding	GO:0040029//regulation of gene expression, epigenetic;GO:0010608//posttranscriptional regulation of gene expression;GO:0031047//gene silencing by RNA;GO:0044763//single-organism cellular process;GO:0044699//single-organism process;GO:0060255//regulation of macromolecule metabolic process;GO:0009892//negative regulation of metabolic process;GO:0010605//negative regulation of macromolecule metaboli…
0.979	1.4175	0.533968	0.0131517	0.075005	CHS5	Chs5p	-	-	-	-	GO:0043231//intracellular membrane-bounded organelle;GO:0005737//cytoplasm;GO:0005794//Golgi apparatus;GO:0005622//intracellular;GO:0044444//cytoplasmic part;GO:0043229//intracellular organelle;GO:0044424//intracellular part;GO:0005623//cell;GO:0044464//cell part;GO:0043227//membrane-bounded organelle;GO:0012505//endomembrane system;GO:0043226//organelle	-	-
1.034	1.417	0.454604	0.0120875	0.0738973	TSA1	thioredoxin peroxidase	-	-	-	-	GO:0030446//hyphal cell wall;GO:0071944//cell periphery;GO:0043231//intracellular membrane-bounded organelle;GO:0009986//cell surface;GO:0044444//cytoplasmic part;GO:0005634//nucleus;GO:0005737//cytoplasm;GO:0044425//membrane part;GO:0043227//membrane-bounded organelle;GO:0009277//fungal-type cell wall;GO:0016020//membrane;GO:0005623//cell;GO:0005622//intracellular;GO:0044464//cell part;GO:003122…	GO:0004601//peroxidase activity;GO:0016209//antioxidant activity;GO:0016491//oxidoreductase activity;GO:0016684//oxidoreductase activity, acting on peroxide as acceptor;GO:0003824//catalytic activity;GO:0030985//high molecular weight kininogen binding;GO:0005515//protein binding;GO:0008379//thioredoxin peroxidase activity;GO:0030984//kininogen binding;GO:0005488//binding;GO:0051082//unfolded prot…	GO:0043433//negative regulation of sequence-specific DNA binding transcription factor activity;GO:0071555//cell wall organization;GO:2000113//negative regulation of cellular macromolecule biosynthetic process;GO:0051716//cellular response to stimulus;GO:0031327//negative regulation of cellular biosynthetic process;GO:0006979//response to oxidative stress;GO:0080090//regulation of primary metaboli…
1.034	1.417	0.454604	0.0120875	0.0738973	TSA1B	Tsa1bp	-	-	-	-	-	-	-
1.0505	1.416	0.430745	0.0280397	0.101302	-	hypothetical protein	-	-	-	-	-	-	-
0.988	1.4155	0.518729	0.00121668	0.0511276	ROT1	Rot1p	-	-	-	-	GO:0012505//endomembrane system;GO:0005623//cell;GO:0043229//intracellular organelle;GO:0044464//cell part;GO:0044432//endoplasmic reticulum part;GO:0005789//endoplasmic reticulum membrane;GO:0005737//cytoplasm;GO:0005783//endoplasmic reticulum;GO:0042175//nuclear outer membrane-endoplasmic reticulum membrane network;GO:0044422//organelle part;GO:0044446//intracellular organelle part;GO:0043227//…	-	GO:0006458//'de novo' protein folding;GO:0009987//cellular process;GO:0006457//protein folding
0.9855	1.414	0.520854	0.0161105	0.0797729	RPN7	proteasome regulatory particle lid subunit	Genetic Information Processing	Folding, sorting and degradation	ko03050//Proteasome	K03037	GO:0005634//nucleus;GO:0043234//protein complex;GO:0044464//cell part;GO:0005737//cytoplasm;GO:0043226//organelle;GO:0008541//proteasome regulatory particle, lid subcomplex;GO:0043227//membrane-bounded organelle;GO:0044424//intracellular part;GO:0043229//intracellular organelle;GO:0005838//proteasome regulatory particle;GO:0043231//intracellular membrane-bounded organelle;GO:0044444//cytoplasmic …	GO:0005198//structural molecule activity	GO:0031325//positive regulation of cellular metabolic process;GO:0009896//positive regulation of catabolic process;GO:0031323//regulation of cellular metabolic process;GO:0048518//positive regulation of biological process;GO:0032434//regulation of proteasomal ubiquitin-dependent protein catabolic process;GO:0032268//regulation of cellular protein metabolic process;GO:0051783//regulation of nuclea…
0.9845	1.4135	0.521809	0.00305206	0.053316	-	hypothetical protein	-	-	-	-	-	-	-
1.0195	1.4135	0.47141	0.00618259	0.0626022	DBP3	RNA-dependent ATPase	-	-	-	-	GO:0044424//intracellular part;GO:0031981//nuclear lumen;GO:0005634//nucleus;GO:0044428//nuclear part;GO:0005730//nucleolus;GO:0043227//membrane-bounded organelle;GO:0043232//intracellular non-membrane-bounded organelle;GO:0043228//non-membrane-bounded organelle;GO:0005622//intracellular;GO:0043233//organelle lumen;GO:0044464//cell part;GO:0043229//intracellular organelle;GO:0044446//intracellula…	GO:0003723//RNA binding;GO:0005524//ATP binding;GO:0001883//purine nucleoside binding;GO:0003676//nucleic acid binding;GO:0017076//purine nucleotide binding;GO:0032553//ribonucleotide binding;GO:0032559//adenyl ribonucleotide binding;GO:0016787//hydrolase activity;GO:0005488//binding;GO:0032555//purine ribonucleotide binding;GO:0000166//nucleotide binding;GO:0016818//hydrolase activity, acting on…	GO:0006364//rRNA processing;GO:0006725//cellular aromatic compound metabolic process;GO:0006807//nitrogen compound metabolic process;GO:0008152//metabolic process;GO:0071840//cellular component organization or biogenesis;GO:0044085//cellular component biogenesis;GO:0034470//ncRNA processing;GO:0016072//rRNA metabolic process;GO:0071704//organic substance metabolic process;GO:0034660//ncRNA metabo…
0.991	1.41	0.508738	0.0021176	0.0530721	-	F-actin-capping protein subunit beta	Cellular Processes	Transport and catabolism	ko04144//Endocytosis	K10365	GO:0043232//intracellular non-membrane-bounded organelle;GO:0008290//F-actin capping protein complex;GO:0043229//intracellular organelle;GO:0043234//protein complex;GO:0005737//cytoplasm;GO:0044464//cell part;GO:0044446//intracellular organelle part;GO:0044430//cytoskeletal part;GO:0005623//cell;GO:0015629//actin cytoskeleton;GO:0043228//non-membrane-bounded organelle;GO:0044422//organelle part;G…	GO:0005515//protein binding;GO:0003779//actin binding;GO:0008092//cytoskeletal protein binding;GO:0005488//binding	GO:0032272//negative regulation of protein polymerization;GO:0050794//regulation of cellular process;GO:0008064//regulation of actin polymerization or depolymerization;GO:0009987//cellular process;GO:0010639//negative regulation of organelle organization;GO:0044763//single-organism cellular process;GO:0030036//actin cytoskeleton organization;GO:0007010//cytoskeleton organization;GO:0048519//negat…
1.0635	1.4085	0.40534	0.0429327	0.118366	-	serine C-palmitoyltransferase	Metabolism	Lipid metabolism	ko00600//Sphingolipid metabolism	K00654	-	GO:0030170//pyridoxal phosphate binding;GO:0048037//cofactor binding;GO:0043167//ion binding;GO:0043168//anion binding;GO:1901363//heterocyclic compound binding;GO:0016740//transferase activity;GO:0005488//binding;GO:0003824//catalytic activity;GO:0097159//organic cyclic compound binding	GO:0009058//biosynthetic process;GO:0008152//metabolic process
1.0225	1.407	0.460521	0.00473248	0.0593663	-	hypothetical protein	-	-	-	-	-	-	-
1.011	1.4065	0.476327	0.00407961	0.0570375	ERG10	acetyl-CoA C-acetyltransferase	Metabolism	Amino acid metabolism;Global and Overview;Metabolism of terpenoids and polyketides;Carbohydrate metabolism;Lipid metabolism	ko01200//Carbon metabolism;ko00620//Pyruvate metabolism;ko01212//Fatty acid metabolism;ko00071//Fatty acid degradation;ko00630//Glyoxylate and dicarboxylate metabolism;ko00280//Valine, leucine and isoleucine degradation;ko00900//Terpenoid backbone biosynthesis;ko00380//Tryptophan metabolism;ko00310//Lysine degradation;ko00640//Propanoate metabolism;ko00650//Butanoate metabolism;ko00072//Synthesis…	K00626	GO:0044464//cell part;GO:0005737//cytoplasm;GO:0044424//intracellular part;GO:0005622//intracellular;GO:0005623//cell	GO:0016408//C-acyltransferase activity;GO:0016740//transferase activity;GO:0003824//catalytic activity;GO:0016407//acetyltransferase activity;GO:0016747//transferase activity, transferring acyl groups other than amino-acyl groups;GO:0016746//transferase activity, transferring acyl groups;GO:0016453//C-acetyltransferase activity;GO:0003985//acetyl-CoA C-acetyltransferase activity;GO:0003988//acety…	GO:0044763//single-organism cellular process;GO:0046165//alcohol biosynthetic process;GO:0006694//steroid biosynthetic process;GO:1901617//organic hydroxy compound biosynthetic process;GO:0009987//cellular process;GO:0044238//primary metabolic process;GO:0008152//metabolic process;GO:0016126//sterol biosynthetic process;GO:1902652//secondary alcohol metabolic process;GO:0071704//organic substance…
1.023	1.4065	0.459303	0.00538727	0.061645	RPT1	proteasome regulatory particle base subunit	Genetic Information Processing	Folding, sorting and degradation	ko03050//Proteasome	K03061	GO:0032991//macromolecular complex;GO:0044464//cell part;GO:0005737//cytoplasm;GO:0005622//intracellular;GO:0043234//protein complex;GO:0005623//cell;GO:0044424//intracellular part;GO:0000502//proteasome complex	GO:1901363//heterocyclic compound binding;GO:0001882//nucleoside binding;GO:0005524//ATP binding;GO:0032549//ribonucleoside binding;GO:0016787//hydrolase activity;GO:0032550//purine ribonucleoside binding;GO:0005488//binding;GO:0000166//nucleotide binding;GO:0036094//small molecule binding;GO:0032555//purine ribonucleotide binding;GO:0032553//ribonucleotide binding;GO:0001883//purine nucleoside b…	GO:0030163//protein catabolic process;GO:0019538//protein metabolic process;GO:0044238//primary metabolic process;GO:0043170//macromolecule metabolic process;GO:0071704//organic substance metabolic process;GO:0008152//metabolic process;GO:0009056//catabolic process;GO:0009057//macromolecule catabolic process;GO:1901575//organic substance catabolic process
1.018	1.404	0.463805	0.0237125	0.0937702	-	proteasome regulatory particle lid subunit	Genetic Information Processing	Folding, sorting and degradation	ko03050//Proteasome	K03030	GO:0031981//nuclear lumen;GO:0005622//intracellular;GO:0032991//macromolecular complex;GO:0044445//cytosolic part;GO:0043227//membrane-bounded organelle;GO:0000502//proteasome complex;GO:0005739//mitochondrion;GO:0031974//membrane-enclosed lumen;GO:0031597//cytosolic proteasome complex;GO:0070013//intracellular organelle lumen;GO:0005634//nucleus;GO:0044464//cell part;GO:0008541//proteasome regul…	GO:0008234//cysteine-type peptidase activity;GO:0008233//peptidase activity;GO:0019783//ubiquitin-like protein-specific protease activity;GO:0036459//thiol-dependent ubiquitinyl hydrolase activity;GO:0070011//peptidase activity, acting on L-amino acid peptides;GO:0016787//hydrolase activity;GO:0101005//ubiquitinyl hydrolase activity;GO:0004843//thiol-dependent ubiquitin-specific protease activity…	GO:0044237//cellular metabolic process;GO:0044265//cellular macromolecule catabolic process;GO:0016559//peroxisome fission;GO:0007031//peroxisome organization;GO:0010498//proteasomal protein catabolic process;GO:0043161//proteasome-mediated ubiquitin-dependent protein catabolic process;GO:0007005//mitochondrion organization;GO:0009057//macromolecule catabolic process;GO:0006996//organelle organiz…
0.981	1.4025	0.515676	0.0162299	0.0797729	CAR2	ornithine-oxo-acid transaminase	Metabolism	Amino acid metabolism	ko00330//Arginine and proline metabolism	K00819	GO:0044464//cell part;GO:0005622//intracellular;GO:0005623//cell;GO:0005737//cytoplasm;GO:0044424//intracellular part	GO:0030170//pyridoxal phosphate binding;GO:0005488//binding;GO:0043167//ion binding;GO:0097159//organic cyclic compound binding;GO:0005515//protein binding;GO:0016740//transferase activity;GO:0004587//ornithine-oxo-acid transaminase activity;GO:0003824//catalytic activity;GO:0008483//transaminase activity;GO:0042802//identical protein binding;GO:0016769//transferase activity, transferring nitroge…	GO:1901360//organic cyclic compound metabolic process;GO:0044282//small molecule catabolic process;GO:0006527//arginine catabolic process;GO:0008152//metabolic process;GO:0010121//arginine catabolic process to proline via ornithine;GO:1901606//alpha-amino acid catabolic process;GO:0044763//single-organism cellular process;GO:0019493//arginine catabolic process to proline;GO:0044237//cellular meta…
1.004	1.4005	0.480183	0.00837779	0.0659131	-	hypothetical protein	-	-	-	-	-	-	-
0.9685	1.4005	0.532118	0.0133501	0.0752634	NPL4	Npl4p	Genetic Information Processing	Folding, sorting and degradation	ko04141//Protein processing in endoplasmic reticulum	K14015	GO:0044424//intracellular part;GO:0048471//perinuclear region of cytoplasm;GO:0005623//cell;GO:0042175//nuclear outer membrane-endoplasmic reticulum membrane network;GO:0044432//endoplasmic reticulum part;GO:0044444//cytoplasmic part;GO:0005737//cytoplasm;GO:0044446//intracellular organelle part;GO:0044464//cell part;GO:0005622//intracellular;GO:0043227//membrane-bounded organelle;GO:0031090//org…	-	GO:0044260//cellular macromolecule metabolic process;GO:0044265//cellular macromolecule catabolic process;GO:0071702//organic substance transport;GO:0008152//metabolic process;GO:0006403//RNA localization;GO:0033036//macromolecule localization;GO:0043170//macromolecule metabolic process;GO:0009057//macromolecule catabolic process;GO:0071705//nitrogen compound transport;GO:0044238//primary metabol…
0.9525	1.4	0.555636	0.0279272	0.101057	NCB2	negative cofactor 2 transcription regulator complex subunit	-	-	-	-	GO:0044464//cell part;GO:0043229//intracellular organelle;GO:0044424//intracellular part;GO:0005634//nucleus;GO:0005623//cell;GO:0043231//intracellular membrane-bounded organelle;GO:0005622//intracellular;GO:0043226//organelle;GO:0043227//membrane-bounded organelle	GO:0046982//protein heterodimerization activity;GO:0046983//protein dimerization activity;GO:0000989//transcription factor activity, transcription factor binding;GO:0005488//binding;GO:0003713//transcription coactivator activity;GO:0003712//transcription cofactor activity;GO:0000988//transcription factor activity, protein binding;GO:0005515//protein binding	GO:0050896//response to stimulus;GO:0070887//cellular response to chemical stimulus;GO:0042493//response to drug;GO:0051716//cellular response to stimulus;GO:0035690//cellular response to drug;GO:0009987//cellular process;GO:0042221//response to chemical
0.9545	1.3995	0.552094	0.0195165	0.0857985	PRE2	proteasome core particle subunit beta 5	Genetic Information Processing	Folding, sorting and degradation	ko03050//Proteasome	K02737	GO:0044464//cell part;GO:0043231//intracellular membrane-bounded organelle;GO:0005622//intracellular;GO:0032991//macromolecular complex;GO:0043226//organelle;GO:0044424//intracellular part;GO:0000502//proteasome complex;GO:0043227//membrane-bounded organelle;GO:0005737//cytoplasm;GO:0043229//intracellular organelle;GO:0005634//nucleus;GO:0005839//proteasome core complex;GO:0043234//protein comple…	GO:0003824//catalytic activity;GO:0016787//hydrolase activity;GO:0070003//threonine-type peptidase activity;GO:0070011//peptidase activity, acting on L-amino acid peptides;GO:0004175//endopeptidase activity;GO:0004298//threonine-type endopeptidase activity;GO:0008233//peptidase activity	GO:0044260//cellular macromolecule metabolic process;GO:0051603//proteolysis involved in cellular protein catabolic process;GO:1901575//organic substance catabolic process;GO:0044257//cellular protein catabolic process;GO:0044265//cellular macromolecule catabolic process;GO:0030163//protein catabolic process;GO:0043170//macromolecule metabolic process;GO:0019538//protein metabolic process;GO:0071…
1.022	1.3965	0.45042	0.0153243	0.0777616	-	ubiquitin-specific protease	-	-	-	-	-	GO:0003824//catalytic activity;GO:0070011//peptidase activity, acting on L-amino acid peptides;GO:0008233//peptidase activity;GO:0008270//zinc ion binding;GO:0043169//cation binding;GO:0036459//thiol-dependent ubiquitinyl hydrolase activity;GO:0005488//binding;GO:0004843//thiol-dependent ubiquitin-specific protease activity;GO:0019783//ubiquitin-like protein-specific protease activity;GO:0101005/…	GO:0044267//cellular protein metabolic process;GO:0044237//cellular metabolic process;GO:0016579//protein deubiquitination;GO:0030163//protein catabolic process;GO:0043170//macromolecule metabolic process;GO:0043632//modification-dependent macromolecule catabolic process;GO:0008152//metabolic process;GO:0051603//proteolysis involved in cellular protein catabolic process;GO:0044248//cellular catab…
1.0115	1.396	0.464803	0.0281251	0.101448	AGE1	Age1p	Cellular Processes	Transport and catabolism	ko04144//Endocytosis	K12488	-	GO:0030234//enzyme regulator activity;GO:0005096//GTPase activator activity;GO:0098772//molecular function regulator;GO:0030695//GTPase regulator activity;GO:0060589//nucleoside-triphosphatase regulator activity;GO:0008047//enzyme activator activity	-
1.0245	1.395	0.445345	0.0409956	0.116438	MP65	putative family 17 glucosidase	-	-	-	-	GO:0071944//cell periphery;GO:0005618//cell wall;GO:0009986//cell surface;GO:0005623//cell;GO:0005576//extracellular region;GO:0030446//hyphal cell wall;GO:0030445//yeast-form cell wall;GO:0044464//cell part;GO:0009277//fungal-type cell wall;GO:0030312//external encapsulating structure	GO:0003824//catalytic activity;GO:0016798//hydrolase activity, acting on glycosyl bonds;GO:0004553//hydrolase activity, hydrolyzing O-glycosyl compounds;GO:0016787//hydrolase activity	GO:0009991//response to extracellular stimulus;GO:0022610//biological adhesion;GO:0040007//growth;GO:0071840//cellular component organization or biogenesis;GO:0031669//cellular response to nutrient levels;GO:0071704//organic substance metabolic process;GO:0071214//cellular response to abiotic stimulus;GO:0042149//cellular response to glucose starvation;GO:0009267//cellular response to starvation;…
1.059	1.3945	0.397045	0.0425081	0.11806	-	hypothetical protein	Cellular Processes	Transport and catabolism	ko04139//Regulation of mitophagy - yeast	K18191	-	-	-
1.051	1.3905	0.403841	0.0481172	0.126332	PEP12	SNAP receptor	Genetic Information Processing;Cellular Processes	Transport and catabolism;Folding, sorting and degradation	ko04145//Phagosome;ko04130//SNARE interactions in vesicular transport	K08488	GO:0031224//intrinsic component of membrane;GO:0016020//membrane;GO:0044425//membrane part;GO:0016021//integral component of membrane	GO:0005488//binding;GO:0005484//SNAP receptor activity;GO:0005515//protein binding	GO:0051179//localization;GO:0051649//establishment of localization in cell;GO:0006810//transport;GO:0071702//organic substance transport;GO:0070727//cellular macromolecule localization;GO:0046907//intracellular transport;GO:0051641//cellular localization;GO:0016192//vesicle-mediated transport;GO:0008104//protein localization;GO:0033036//macromolecule localization;GO:0015031//protein transport;GO:…
0.997	1.3895	0.4789	0.00120977	0.0511276	PRE5	proteasome core particle subunit alpha 6	Genetic Information Processing	Folding, sorting and degradation	ko03050//Proteasome	K02725	GO:0005829//cytosol;GO:0000502//proteasome complex;GO:0044424//intracellular part;GO:0031597//cytosolic proteasome complex;GO:0005623//cell;GO:0043227//membrane-bounded organelle;GO:0005737//cytoplasm;GO:0019773//proteasome core complex, alpha-subunit complex;GO:0044444//cytoplasmic part;GO:0043231//intracellular membrane-bounded organelle;GO:0044464//cell part;GO:0044445//cytosolic part;GO:00432…	GO:0070011//peptidase activity, acting on L-amino acid peptides;GO:0004175//endopeptidase activity;GO:0004298//threonine-type endopeptidase activity;GO:0008233//peptidase activity;GO:0070003//threonine-type peptidase activity;GO:0016787//hydrolase activity;GO:0003824//catalytic activity	GO:1901575//organic substance catabolic process;GO:0043170//macromolecule metabolic process;GO:0009056//catabolic process;GO:0009057//macromolecule catabolic process;GO:0030163//protein catabolic process;GO:0019538//protein metabolic process;GO:0043161//proteasome-mediated ubiquitin-dependent protein catabolic process;GO:0008152//metabolic process;GO:0010498//proteasomal protein catabolic process…
0.9915	1.3895	0.486881	0.0245311	0.0946893	NOP10	snoRNP complex protein	-	-	-	-	-	-	-
1.0165	1.3885	0.449917	0.0144748	0.0767231	ERP5	Erp5p	-	-	-	-	-	-	-
0.9305	1.3885	0.577449	0.0329071	0.108025	DLD1	Dld1p	Metabolism	Carbohydrate metabolism	ko00620//Pyruvate metabolism	K00102	-	GO:0000166//nucleotide binding;GO:0005488//binding;GO:0050662//coenzyme binding;GO:0097159//organic cyclic compound binding;GO:0016491//oxidoreductase activity;GO:1901265//nucleoside phosphate binding;GO:0043167//ion binding;GO:0016614//oxidoreductase activity, acting on CH-OH group of donors;GO:1901363//heterocyclic compound binding;GO:0036094//small molecule binding;GO:0003824//catalytic activi…	GO:0044710//single-organism metabolic process;GO:0008152//metabolic process;GO:0055114//oxidation-reduction process;GO:0044699//single-organism process
0.9905	1.3885	0.487298	0.047827	0.126281	-	hypothetical protein	-	-	-	-	GO:0016020//membrane;GO:0016021//integral component of membrane;GO:0044425//membrane part;GO:0031224//intrinsic component of membrane	-	GO:0006810//transport;GO:0051179//localization;GO:0051234//establishment of localization
0.945	1.3875	0.554102	0.0240338	0.0941753	-	GPI-anchor transamidase subunit	Metabolism	Glycan biosynthesis and metabolism	ko00563//Glycosylphosphatidylinositol(GPI)-anchor biosynthesis	K05292	GO:0044446//intracellular organelle part;GO:0043227//membrane-bounded organelle;GO:0098588//bounding membrane of organelle;GO:0043226//organelle;GO:0012505//endomembrane system;GO:0044464//cell part;GO:0043234//protein complex;GO:0005789//endoplasmic reticulum membrane;GO:0042765//GPI-anchor transamidase complex;GO:0005623//cell;GO:0031224//intrinsic component of membrane;GO:1902494//catalytic co…	GO:0016787//hydrolase activity;GO:0003923//GPI-anchor transamidase activity;GO:0003824//catalytic activity	GO:0008654//phospholipid biosynthetic process;GO:0044763//single-organism cellular process;GO:0009059//macromolecule biosynthetic process;GO:0044237//cellular metabolic process;GO:0006629//lipid metabolic process;GO:0044267//cellular protein metabolic process;GO:0006506//GPI anchor biosynthetic process;GO:0009058//biosynthetic process;GO:0043170//macromolecule metabolic process;GO:0008152//metabo…
1.0165	1.387	0.448358	0.00577939	0.0622099	-	hypothetical protein	-	-	-	-	-	GO:0016787//hydrolase activity;GO:0003824//catalytic activity	-
1.01	1.387	0.457612	0.0112846	0.0720415	-	hypothetical protein	-	-	-	-	GO:0043234//protein complex;GO:0005773//vacuole;GO:0098588//bounding membrane of organelle;GO:1902494//catalytic complex;GO:0044422//organelle part;GO:0043226//organelle;GO:0044425//membrane part;GO:0070772//PAS complex;GO:0005737//cytoplasm;GO:0044444//cytoplasmic part;GO:0061695//transferase complex, transferring phosphorus-containing groups;GO:0031090//organelle membrane;GO:1990234//transferas…	-	GO:0044763//single-organism cellular process;GO:0033554//cellular response to stress;GO:0050794//regulation of cellular process;GO:0044182//filamentous growth of a population of unicellular organisms;GO:0051174//regulation of phosphorus metabolic process;GO:0043549//regulation of kinase activity;GO:0080090//regulation of primary metabolic process;GO:0019220//regulation of phosphate metabolic proc…
1.014	1.386	0.45087	0.00195043	0.0530611	-	hypothetical protein	-	-	-	-	-	-	-
0.9875	1.3855	0.488554	0.00142208	0.0511276	YKT6	palmitoyltransferase	Genetic Information Processing	Folding, sorting and degradation	ko04130//SNARE interactions in vesicular transport	K08516	GO:0016020//membrane;GO:0044425//membrane part;GO:0031224//intrinsic component of membrane;GO:0016021//integral component of membrane	-	GO:0016043//cellular component organization;GO:0050896//response to stimulus;GO:0009987//cellular process;GO:0006996//organelle organization;GO:0044182//filamentous growth of a population of unicellular organisms;GO:0071840//cellular component organization or biogenesis;GO:0006810//transport;GO:0048308//organelle inheritance;GO:0030447//filamentous growth;GO:0051179//localization;GO:0009607//resp…
0.9375	1.385	0.562995	0.0412584	0.116788	-	hypothetical protein	Metabolism	Energy metabolism	ko00190//Oxidative phosphorylation	K03964	GO:0044424//intracellular part;GO:0016020//membrane;GO:0043229//intracellular organelle;GO:0044464//cell part;GO:0044444//cytoplasmic part;GO:0005623//cell;GO:0043226//organelle;GO:0031224//intrinsic component of membrane;GO:0016021//integral component of membrane;GO:0043227//membrane-bounded organelle;GO:0043231//intracellular membrane-bounded organelle;GO:0005886//plasma membrane;GO:0071944//ce…	GO:0050136//NADH dehydrogenase (quinone) activity;GO:0016651//oxidoreductase activity, acting on NAD(P)H;GO:0016491//oxidoreductase activity;GO:0016655//oxidoreductase activity, acting on NAD(P)H, quinone or similar compound as acceptor;GO:0003954//NADH dehydrogenase activity;GO:0003824//catalytic activity;GO:0008137//NADH dehydrogenase (ubiquinone) activity	-
0.9965	1.385	0.474944	0.00150136	0.0511276	-	hypothetical protein	Metabolism	Global and Overview;Carbohydrate metabolism	ko01200//Carbon metabolism;ko00030//Pentose phosphate pathway	K01057	-	GO:0003824//catalytic activity;GO:0016788//hydrolase activity, acting on ester bonds;GO:0052689//carboxylic ester hydrolase activity;GO:0016787//hydrolase activity;GO:0017057//6-phosphogluconolactonase activity	GO:0006753//nucleoside phosphate metabolic process;GO:0006732//coenzyme metabolic process;GO:0019682//glyceraldehyde-3-phosphate metabolic process;GO:0044699//single-organism process;GO:0034641//cellular nitrogen compound metabolic process;GO:0044281//small molecule metabolic process;GO:0019693//ribose phosphate metabolic process;GO:0006807//nitrogen compound metabolic process;GO:0006139//nucleob…
0.978	1.385	0.50198	0.0402799	0.115832	YOR1	ATP-binding cassette transporter	-	-	-	-	GO:0044425//membrane part;GO:0031224//intrinsic component of membrane;GO:0016020//membrane;GO:0016021//integral component of membrane	GO:0001883//purine nucleoside binding;GO:0005215//transporter activity;GO:0022857//transmembrane transporter activity;GO:0003824//catalytic activity;GO:0005488//binding;GO:1901265//nucleoside phosphate binding;GO:0036094//small molecule binding;GO:0016787//hydrolase activity;GO:0043167//ion binding;GO:0097159//organic cyclic compound binding;GO:0015399//primary active transmembrane transporter ac…	GO:0044699//single-organism process;GO:1902578//single-organism localization;GO:0006810//transport;GO:0044763//single-organism cellular process;GO:0051234//establishment of localization;GO:0051179//localization;GO:0042908//xenobiotic transport;GO:0055085//transmembrane transport;GO:0044765//single-organism transport;GO:0009987//cellular process
0.99	1.384	0.483344	0.0162513	0.0797729	-	hypothetical protein	-	-	-	-	-	-	-
0.97	1.3835	0.512266	0.0101134	0.0687831	-	proteasome regulatory particle lid subunit	Genetic Information Processing	Folding, sorting and degradation	ko03050//Proteasome	K03039	GO:0008541//proteasome regulatory particle, lid subcomplex;GO:0044424//intracellular part;GO:0000502//proteasome complex;GO:0043234//protein complex;GO:0044444//cytoplasmic part;GO:0005737//cytoplasm;GO:0005623//cell;GO:0043226//organelle;GO:0043227//membrane-bounded organelle;GO:0005622//intracellular;GO:0005838//proteasome regulatory particle;GO:0043231//intracellular membrane-bounded organelle…	GO:0005198//structural molecule activity	GO:0009056//catabolic process;GO:0043933//macromolecular complex subunit organization;GO:0044237//cellular metabolic process;GO:0044257//cellular protein catabolic process;GO:1901575//organic substance catabolic process;GO:0044238//primary metabolic process;GO:0022607//cellular component assembly;GO:0070271//protein complex biogenesis;GO:0006511//ubiquitin-dependent protein catabolic process;GO:0…
0.96	1.383	0.526695	0.0340492	0.109721	TYR1	prephenate dehydrogenase (NADP(+))	Metabolism	Amino acid metabolism	ko00400//Phenylalanine, tyrosine and tryptophan biosynthesis	K00211	-	GO:0016627//oxidoreductase activity, acting on the CH-CH group of donors;GO:0016628//oxidoreductase activity, acting on the CH-CH group of donors, NAD or NADP as acceptor;GO:0004665//prephenate dehydrogenase (NADP+) activity;GO:0016491//oxidoreductase activity;GO:0003824//catalytic activity;GO:0008977//prephenate dehydrogenase activity	GO:0009073//aromatic amino acid family biosynthetic process;GO:0006520//cellular amino acid metabolic process;GO:0009072//aromatic amino acid family metabolic process;GO:1901360//organic cyclic compound metabolic process;GO:0008652//cellular amino acid biosynthetic process;GO:0044763//single-organism cellular process;GO:0008152//metabolic process;GO:1901564//organonitrogen compound metabolic proc…
1.038	1.3825	0.413473	0.0181714	0.0828911	CKS1	cyclin-dependent protein kinase regulatory subunit	Cellular Processes	Cell growth and death	ko04111//Cell cycle - yeast	K02219	-	GO:0030234//enzyme regulator activity;GO:0003824//catalytic activity;GO:0016301//kinase activity;GO:0016740//transferase activity;GO:0016772//transferase activity, transferring phosphorus-containing groups;GO:0016538//cyclin-dependent protein serine/threonine kinase regulator activity;GO:0019207//kinase regulator activity;GO:0019887//protein kinase regulator activity;GO:0098772//molecular functio…	GO:0008152//metabolic process;GO:0006793//phosphorus metabolic process;GO:0044763//single-organism cellular process;GO:0009987//cellular process;GO:0044699//single-organism process;GO:0007049//cell cycle;GO:0051301//cell division;GO:0006796//phosphate-containing compound metabolic process;GO:0016310//phosphorylation;GO:0044237//cellular metabolic process
1.0535	1.3815	0.391045	0.0379564	0.112327	SOD4	Sod4p	-	-	-	-	GO:0071944//cell periphery;GO:0044464//cell part;GO:0030312//external encapsulating structure;GO:0030446//hyphal cell wall;GO:0030445//yeast-form cell wall;GO:0005623//cell;GO:0044425//membrane part;GO:0031224//intrinsic component of membrane;GO:0031225//anchored component of membrane;GO:0009277//fungal-type cell wall;GO:0005576//extracellular region;GO:0005618//cell wall;GO:0016020//membrane;GO:…	GO:0016491//oxidoreductase activity;GO:0003824//catalytic activity;GO:0005488//binding;GO:0016721//oxidoreductase activity, acting on superoxide radicals as acceptor;GO:0046872//metal ion binding;GO:0043169//cation binding;GO:0004784//superoxide dismutase activity;GO:0043167//ion binding;GO:0016209//antioxidant activity	GO:0052385//evasion or tolerance by organism of reactive oxygen species produced by other organism involved in symbiotic interaction;GO:0052059//evasion or tolerance by symbiont of host-produced reactive oxygen species;GO:0042221//response to chemical;GO:0051805//evasion or tolerance of immune response of other organism involved in symbiotic interaction;GO:0044403//symbiosis, encompassing mutuali…
0.993	1.3815	0.47637	0.0040704	0.0570375	HOM2	aspartate-semialdehyde dehydrogenase	Metabolism	Amino acid metabolism;Global and Overview;Biosynthesis of other secondary metabolites	ko01230//Biosynthesis of amino acids;ko00270//Cysteine and methionine metabolism;ko00260//Glycine, serine and threonine metabolism;ko01210//2-Oxocarboxylic acid metabolism;ko00300//Lysine biosynthesis;ko00261//Monobactam biosynthesis	K00133	GO:0005623//cell;GO:0005737//cytoplasm;GO:0005622//intracellular;GO:0044424//intracellular part;GO:0044464//cell part	GO:0003824//catalytic activity;GO:0004073//aspartate-semialdehyde dehydrogenase activity;GO:1901363//heterocyclic compound binding;GO:0005515//protein binding;GO:0046983//protein dimerization activity;GO:0036094//small molecule binding;GO:0050662//coenzyme binding;GO:0097159//organic cyclic compound binding;GO:0016903//oxidoreductase activity, acting on the aldehyde or oxo group of donors;GO:0051…	GO:0044238//primary metabolic process;GO:1901576//organic substance biosynthetic process;GO:0044699//single-organism process;GO:0009067//aspartate family amino acid biosynthetic process;GO:0006082//organic acid metabolic process;GO:0044711//single-organism biosynthetic process;GO:0009086//methionine biosynthetic process;GO:0043648//dicarboxylic acid metabolic process;GO:0009081//branched-chain am…
1.029	1.381	0.42447	0.0218604	0.0906272	-	protein kinase	Genetic Information Processing	Translation	ko03008//Ribosome biogenesis in eukaryotes	K07178	-	GO:0016772//transferase activity, transferring phosphorus-containing groups;GO:0097159//organic cyclic compound binding;GO:0004672//protein kinase activity;GO:0004674//protein serine/threonine kinase activity;GO:0043167//ion binding;GO:0016740//transferase activity;GO:0017076//purine nucleotide binding;GO:0005488//binding;GO:1901265//nucleoside phosphate binding;GO:0097367//carbohydrate derivativ…	GO:0009987//cellular process;GO:0044237//cellular metabolic process;GO:0008152//metabolic process;GO:0006793//phosphorus metabolic process;GO:0006796//phosphate-containing compound metabolic process;GO:0016310//phosphorylation
0.9885	1.3805	0.481878	0.0014741	0.0511276	-	hypothetical protein	-	-	-	-	GO:0005622//intracellular;GO:0044444//cytoplasmic part;GO:0005829//cytosol;GO:0005623//cell;GO:0043229//intracellular organelle;GO:0043227//membrane-bounded organelle;GO:0005737//cytoplasm;GO:0044464//cell part;GO:0043226//organelle;GO:0005634//nucleus;GO:0043231//intracellular membrane-bounded organelle;GO:0044424//intracellular part	GO:0005488//binding;GO:0051082//unfolded protein binding;GO:0005515//protein binding	GO:0071166//ribonucleoprotein complex localization;GO:0050896//response to stimulus;GO:0006913//nucleocytoplasmic transport;GO:0032879//regulation of localization;GO:0000056//ribosomal small subunit export from nucleus;GO:0044765//single-organism transport;GO:0006979//response to oxidative stress;GO:0051649//establishment of localization in cell;GO:0009987//cellular process;GO:0051234//establishm…
0.9885	1.38	0.481355	0.0354638	0.111539	GAR1	H/ACA snoRNP pseudouridylase subunit	Genetic Information Processing	Translation	ko03008//Ribosome biogenesis in eukaryotes	K11128	GO:0005634//nucleus;GO:0031974//membrane-enclosed lumen;GO:0070013//intracellular organelle lumen;GO:0005697//telomerase holoenzyme complex;GO:0030529//intracellular ribonucleoprotein complex;GO:0005730//nucleolus;GO:0044422//organelle part;GO:0043229//intracellular organelle;GO:0043231//intracellular membrane-bounded organelle;GO:0043227//membrane-bounded organelle;GO:1990904//ribonucleoprotein …	-	GO:0044085//cellular component biogenesis;GO:0042254//ribosome biogenesis;GO:0044260//cellular macromolecule metabolic process;GO:0043412//macromolecule modification;GO:0006807//nitrogen compound metabolic process;GO:0001522//pseudouridine synthesis;GO:0008152//metabolic process;GO:0042493//response to drug;GO:0046483//heterocycle metabolic process;GO:0050896//response to stimulus;GO:0090304//nuc…
0.985	1.38	0.486473	0.00335692	0.053459	HOG1	mitogen-activated protein kinase	Cellular Processes;Environmental Information Processing	Signal transduction;Transport and catabolism	ko04139//Regulation of mitophagy - yeast;ko04011//MAPK signaling pathway - yeast	K04441	GO:0044464//cell part;GO:0005737//cytoplasm;GO:0005634//nucleus;GO:0043226//organelle;GO:0043231//intracellular membrane-bounded organelle;GO:0044424//intracellular part;GO:0043227//membrane-bounded organelle;GO:0005623//cell;GO:0005622//intracellular;GO:0043229//intracellular organelle	GO:0030554//adenyl nucleotide binding;GO:0016772//transferase activity, transferring phosphorus-containing groups;GO:0097159//organic cyclic compound binding;GO:0043168//anion binding;GO:0004702//receptor signaling protein serine/threonine kinase activity;GO:0032555//purine ribonucleotide binding;GO:1901265//nucleoside phosphate binding;GO:0000166//nucleotide binding;GO:0036094//small molecule bi…	GO:0006979//response to oxidative stress;GO:1900444//negative regulation of filamentous growth of a population of unicellular organisms in response to biotic stimulus;GO:0065008//regulation of biological quality;GO:0006972//hyperosmotic response;GO:0050896//response to stimulus;GO:0042221//response to chemical;GO:0045926//negative regulation of growth;GO:0019538//protein metabolic process;GO:0060…
0.948	1.38	0.541709	0.0222516	0.0916864	SEC4	Rab family GTPase	Cellular Processes	Transport and catabolism	ko04144//Endocytosis	K07901	GO:0030659//cytoplasmic vesicle membrane;GO:0043234//protein complex;GO:0005622//intracellular;GO:0044424//intracellular part;GO:0031988//membrane-bounded vesicle;GO:0044433//cytoplasmic vesicle part;GO:0031410//cytoplasmic vesicle;GO:0005934//cellular bud tip;GO:0044422//organelle part;GO:0098805//whole membrane;GO:0043231//intracellular membrane-bounded organelle;GO:0044446//intracellular organ…	GO:0032550//purine ribonucleoside binding;GO:0019001//guanyl nucleotide binding;GO:1901363//heterocyclic compound binding;GO:0032549//ribonucleoside binding;GO:0005488//binding;GO:0005525//GTP binding;GO:0016817//hydrolase activity, acting on acid anhydrides;GO:0016787//hydrolase activity;GO:0036094//small molecule binding;GO:0000166//nucleotide binding;GO:0003924//GTPase activity;GO:0032555//pur…	GO:0051716//cellular response to stimulus;GO:0035690//cellular response to drug;GO:0044699//single-organism process;GO:0044802//single-organism membrane organization;GO:0050789//regulation of biological process;GO:0048284//organelle fusion;GO:0023052//signaling;GO:0016050//vesicle organization;GO:0006887//exocytosis;GO:0090174//organelle membrane fusion;GO:0050896//response to stimulus;GO:0016482…
1.0435	1.379	0.402192	0.0254743	0.0958684	-	t-SNARE syntaxin	Genetic Information Processing	Folding, sorting and degradation	ko04130//SNARE interactions in vesicular transport	K08490	GO:0044425//membrane part;GO:0016020//membrane;GO:0016021//integral component of membrane;GO:0031224//intrinsic component of membrane	GO:0005488//binding;GO:0005484//SNAP receptor activity;GO:0005515//protein binding	GO:0070727//cellular macromolecule localization;GO:0071702//organic substance transport;GO:0051179//localization;GO:0051649//establishment of localization in cell;GO:0016192//vesicle-mediated transport;GO:0051641//cellular localization;GO:0051234//establishment of localization;GO:0015031//protein transport;GO:0045184//establishment of protein localization;GO:0008104//protein localization;GO:00068…
1.0125	1.3785	0.445177	0.0358703	0.111767	PRE9	proteasome core particle subunit alpha 3	Genetic Information Processing	Folding, sorting and degradation	ko03050//Proteasome	K02728	GO:0005839//proteasome core complex;GO:0005634//nucleus;GO:0019773//proteasome core complex, alpha-subunit complex;GO:0032991//macromolecular complex;GO:0044424//intracellular part;GO:0043234//protein complex;GO:0005622//intracellular;GO:0043226//organelle;GO:0043227//membrane-bounded organelle;GO:0044464//cell part;GO:0043231//intracellular membrane-bounded organelle;GO:0005623//cell;GO:0043229/…	GO:0070011//peptidase activity, acting on L-amino acid peptides;GO:0003824//catalytic activity;GO:0016787//hydrolase activity;GO:0004175//endopeptidase activity;GO:0070003//threonine-type peptidase activity;GO:0004298//threonine-type endopeptidase activity;GO:0008233//peptidase activity	GO:0019538//protein metabolic process;GO:0006508//proteolysis;GO:0071704//organic substance metabolic process;GO:0043170//macromolecule metabolic process;GO:0009056//catabolic process;GO:0044257//cellular protein catabolic process;GO:0044237//cellular metabolic process;GO:0008152//metabolic process;GO:0044267//cellular protein metabolic process;GO:0019941//modification-dependent protein catabolic…
0.9565	1.3785	0.527262	0.0224675	0.091947	PEL1	CDP-diacylglycerol--glycerol-3-phosphate 3-phosphatidyltransferase	Metabolism	Lipid metabolism	ko00564//Glycerophospholipid metabolism	K00995	GO:0044422//organelle part;GO:0043226//organelle;GO:0031975//envelope;GO:0044446//intracellular organelle part;GO:0005740//mitochondrial envelope;GO:0005737//cytoplasm;GO:0044424//intracellular part;GO:0044464//cell part;GO:0031966//mitochondrial membrane;GO:0043227//membrane-bounded organelle;GO:0005634//nucleus;GO:0005623//cell;GO:0044444//cytoplasmic part;GO:0031967//organelle envelope;GO:0005…	GO:0016740//transferase activity;GO:0008444//CDP-diacylglycerol-glycerol-3-phosphate 3-phosphatidyltransferase activity;GO:0016772//transferase activity, transferring phosphorus-containing groups;GO:0017169//CDP-alcohol phosphatidyltransferase activity;GO:0016780//phosphotransferase activity, for other substituted phosphate groups;GO:0003824//catalytic activity	GO:0044255//cellular lipid metabolic process;GO:0044763//single-organism cellular process;GO:0071704//organic substance metabolic process;GO:0008654//phospholipid biosynthetic process;GO:0044237//cellular metabolic process;GO:0006629//lipid metabolic process;GO:0046486//glycerolipid metabolic process;GO:0044249//cellular biosynthetic process;GO:0006655//phosphatidylglycerol biosynthetic process;G…
0.934	1.3775	0.560558	0.0323203	0.107165	SNX4	Snx4p	Cellular Processes	Transport and catabolism	ko04144//Endocytosis	K17919	GO:0043226//organelle;GO:0098805//whole membrane;GO:0044446//intracellular organelle part;GO:0016020//membrane;GO:0005622//intracellular;GO:0044424//intracellular part;GO:0005623//cell;GO:0012505//endomembrane system;GO:0005768//endosome;GO:0005737//cytoplasm;GO:0044440//endosomal part;GO:0043229//intracellular organelle;GO:0043231//intracellular membrane-bounded organelle;GO:0043227//membrane-bo…	GO:0035091//phosphatidylinositol binding;GO:0008289//lipid binding;GO:0043167//ion binding;GO:0043168//anion binding;GO:0005488//binding;GO:0005543//phospholipid binding	GO:0051234//establishment of localization;GO:0033036//macromolecule localization;GO:0071702//organic substance transport;GO:0051179//localization;GO:0006914//autophagy;GO:0015031//protein transport;GO:0008104//protein localization;GO:0009987//cellular process;GO:0006810//transport;GO:0045184//establishment of protein localization
0.9845	1.377	0.484065	0.0032392	0.053316	RPN6	proteasome regulatory particle lid subunit	Genetic Information Processing	Folding, sorting and degradation	ko03050//Proteasome	K03036	GO:0032991//macromolecular complex;GO:0044424//intracellular part;GO:0000502//proteasome complex;GO:0043234//protein complex;GO:0005623//cell;GO:0044464//cell part;GO:0005622//intracellular	-	-
1.023	1.376	0.427674	0.00628563	0.0628006	MNN9	mannosyltransferase complex subunit	Metabolism	Glycan biosynthesis and metabolism	ko00513//Various types of N-glycan biosynthesis	K05529	GO:0044431//Golgi apparatus part;GO:0005622//intracellular;GO:0043227//membrane-bounded organelle;GO:0000137//Golgi cis cisterna;GO:0044424//intracellular part;GO:0043231//intracellular membrane-bounded organelle;GO:0031228//intrinsic component of Golgi membrane;GO:0031090//organelle membrane;GO:0005795//Golgi stack;GO:0005801//cis-Golgi network;GO:0005737//cytoplasm;GO:0031224//intrinsic compone…	GO:0000030//mannosyltransferase activity;GO:0000009//alpha-1,6-mannosyltransferase activity;GO:0016740//transferase activity;GO:0003824//catalytic activity;GO:0016758//transferase activity, transferring hexosyl groups;GO:0016757//transferase activity, transferring glycosyl groups	GO:0042546//cell wall biogenesis;GO:0005975//carbohydrate metabolic process;GO:0008152//metabolic process;GO:0009100//glycoprotein metabolic process;GO:0044238//primary metabolic process;GO:0070316//regulation of G0 to G1 transition;GO:0006487//protein N-linked glycosylation;GO:1901135//carbohydrate derivative metabolic process;GO:0006950//response to stress;GO:0044085//cellular component biogene…
0.9685	1.375	0.505608	0.0463902	0.124467	-	triglyceride lipase	-	-	-	-	-	-	-
1.008	1.3745	0.447411	0.0123746	0.0738973	2020-09-07	septin	-	-	-	-	GO:0005622//intracellular;GO:0005935//cellular bud neck;GO:0005933//cellular bud;GO:0044422//organelle part;GO:0071944//cell periphery;GO:0043226//organelle;GO:0005938//cell cortex;GO:0044424//intracellular part;GO:0043228//non-membrane-bounded organelle;GO:0044446//intracellular organelle part;GO:0043232//intracellular non-membrane-bounded organelle;GO:0030427//site of polarized growth;GO:003042…	GO:0097367//carbohydrate derivative binding;GO:0036094//small molecule binding;GO:0035639//purine ribonucleoside triphosphate binding;GO:0019001//guanyl nucleotide binding;GO:0000166//nucleotide binding;GO:0032549//ribonucleoside binding;GO:0001882//nucleoside binding;GO:1901363//heterocyclic compound binding;GO:0005488//binding;GO:0003824//catalytic activity;GO:1901265//nucleoside phosphate bind…	GO:0007049//cell cycle;GO:0044763//single-organism cellular process;GO:0051301//cell division;GO:0044699//single-organism process;GO:0040007//growth;GO:0030447//filamentous growth;GO:0030448//hyphal growth;GO:0009987//cellular process
0.992	1.374	0.46997	0.0073822	0.064302	ERF1	translation termination factor eRF1	Genetic Information Processing	Translation	ko03015//mRNA surveillance pathway	K03265	GO:0044464//cell part;GO:0005737//cytoplasm;GO:0044424//intracellular part;GO:0005623//cell;GO:0005622//intracellular	GO:0008079//translation termination factor activity;GO:0008135//translation factor activity, RNA binding;GO:0003747//translation release factor activity;GO:0005488//binding;GO:1901363//heterocyclic compound binding;GO:0016149//translation release factor activity, codon specific;GO:0003723//RNA binding;GO:0097159//organic cyclic compound binding;GO:0003676//nucleic acid binding	GO:1901566//organonitrogen compound biosynthetic process;GO:0071840//cellular component organization or biogenesis;GO:0044260//cellular macromolecule metabolic process;GO:1901564//organonitrogen compound metabolic process;GO:0009987//cellular process;GO:1901576//organic substance biosynthetic process;GO:0043603//cellular amide metabolic process;GO:0006412//translation;GO:0044699//single-organism …
0.985	1.3735	0.479661	0.00354728	0.0548614	CLC1	Clc1p	-	-	-	-	GO:0044459//plasma membrane part;GO:0044433//cytoplasmic vesicle part;GO:0005794//Golgi apparatus;GO:0030118//clathrin coat;GO:0030120//vesicle coat;GO:0005798//Golgi-associated vesicle;GO:0043226//organelle;GO:0044424//intracellular part;GO:0030140//trans-Golgi network transport vesicle;GO:0012505//endomembrane system;GO:0030659//cytoplasmic vesicle membrane;GO:0030133//transport vesicle;GO:0005…	GO:0005198//structural molecule activity	GO:0051649//establishment of localization in cell;GO:0033036//macromolecule localization;GO:0016192//vesicle-mediated transport;GO:0051179//localization;GO:0070727//cellular macromolecule localization;GO:0034613//cellular protein localization;GO:0045184//establishment of protein localization;GO:0051641//cellular localization;GO:0051234//establishment of localization;GO:0008104//protein localizati…
1.0565	1.3725	0.377513	0.0394854	0.114599	-	hypothetical protein	-	-	-	-	GO:0044425//membrane part;GO:0016020//membrane;GO:0031224//intrinsic component of membrane;GO:0016021//integral component of membrane	-	-
0.982	1.3725	0.483011	0.0106166	0.0705368	SEC26	coatomer subunit beta	-	-	-	-	GO:0048475//coated membrane;GO:0044464//cell part;GO:0044444//cytoplasmic part;GO:0005622//intracellular;GO:0044424//intracellular part;GO:0005794//Golgi apparatus;GO:0031988//membrane-bounded vesicle;GO:0044425//membrane part;GO:0043226//organelle;GO:0031982//vesicle;GO:0043229//intracellular organelle;GO:0030117//membrane coat;GO:0016023//cytoplasmic, membrane-bounded vesicle;GO:0016020//membra…	GO:0005198//structural molecule activity	GO:0051234//establishment of localization;GO:0016192//vesicle-mediated transport;GO:0034613//cellular protein localization;GO:0070727//cellular macromolecule localization;GO:0051649//establishment of localization in cell;GO:0071702//organic substance transport;GO:0006886//intracellular protein transport;GO:0015031//protein transport;GO:0051641//cellular localization;GO:0006810//transport;GO:00451…
0.972	1.3705	0.495674	0.0238827	0.093992	PR26	proteasome regulatory particle base subunit	Genetic Information Processing	Folding, sorting and degradation	ko03050//Proteasome	K03063	GO:0005622//intracellular;GO:0043234//protein complex;GO:0032991//macromolecular complex;GO:0005623//cell;GO:0000502//proteasome complex;GO:0005737//cytoplasm;GO:0044464//cell part;GO:0044424//intracellular part	GO:0043168//anion binding;GO:0032555//purine ribonucleotide binding;GO:0005488//binding;GO:0097367//carbohydrate derivative binding;GO:0008233//peptidase activity;GO:0032559//adenyl ribonucleotide binding;GO:0016787//hydrolase activity;GO:0003824//catalytic activity;GO:0001882//nucleoside binding;GO:0043167//ion binding;GO:0036094//small molecule binding;GO:0097159//organic cyclic compound bindin…	GO:0030163//protein catabolic process;GO:0008152//metabolic process;GO:0043170//macromolecule metabolic process;GO:0071704//organic substance metabolic process;GO:1901575//organic substance catabolic process;GO:0044238//primary metabolic process;GO:0009056//catabolic process;GO:0019538//protein metabolic process;GO:0009057//macromolecule catabolic process;GO:0006508//proteolysis
1.0385	1.3705	0.400201	0.0284862	0.101775	BUD7	exomer complex subunit	-	-	-	-	-	-	-
0.958	1.37	0.516078	0.0147313	0.0769585	-	cytidine deaminase	-	-	-	-	-	-	-
0.9345	1.3685	0.550329	0.0485814	0.126831	-	hypothetical protein	Cellular Processes	Transport and catabolism	ko04139//Regulation of mitophagy - yeast	K17969	GO:0031090//organelle membrane;GO:0043231//intracellular membrane-bounded organelle;GO:0031975//envelope;GO:0005741//mitochondrial outer membrane;GO:0043227//membrane-bounded organelle;GO:0098588//bounding membrane of organelle;GO:0005623//cell;GO:0043229//intracellular organelle;GO:0044429//mitochondrial part;GO:0042579//microbody;GO:0005737//cytoplasm;GO:0044422//organelle part;GO:0043226//orga…	-	GO:0051094//positive regulation of developmental process;GO:0065007//biological regulation;GO:0048518//positive regulation of biological process;GO:0044763//single-organism cellular process;GO:0090141//positive regulation of mitochondrial fission;GO:0007568//aging;GO:0051130//positive regulation of cellular component organization;GO:0051128//regulation of cellular component organization;GO:005079…
0.9875	1.368	0.470216	0.00210987	0.0530721	-	hypothetical protein	Metabolism	Amino acid metabolism;Carbohydrate metabolism;Metabolism of other amino acids	ko00250//Alanine, aspartate and glutamate metabolism;ko00410//beta-Alanine metabolism;ko00650//Butanoate metabolism;ko00430//Taurine and hypotaurine metabolism	K01580	-	GO:0030170//pyridoxal phosphate binding;GO:0048037//cofactor binding;GO:0016831//carboxy-lyase activity;GO:1901363//heterocyclic compound binding;GO:0043167//ion binding;GO:0005488//binding;GO:0043168//anion binding;GO:0003824//catalytic activity;GO:0097159//organic cyclic compound binding;GO:0016830//carbon-carbon lyase activity;GO:0016829//lyase activity	GO:0043436//oxoacid metabolic process;GO:0044699//single-organism process;GO:0044763//single-organism cellular process;GO:0006082//organic acid metabolic process;GO:0019752//carboxylic acid metabolic process;GO:0008152//metabolic process;GO:0071704//organic substance metabolic process;GO:0009987//cellular process;GO:0044281//small molecule metabolic process;GO:0044710//single-organism metabolic p…
1.028	1.3665	0.410645	0.0166031	0.0809714	CDC3	septin	-	-	-	-	-	GO:0043167//ion binding;GO:0032553//ribonucleotide binding;GO:1901265//nucleoside phosphate binding;GO:0035639//purine ribonucleoside triphosphate binding;GO:0036094//small molecule binding;GO:0001882//nucleoside binding;GO:0043168//anion binding;GO:0097159//organic cyclic compound binding;GO:0032561//guanyl ribonucleotide binding;GO:0000166//nucleotide binding;GO:0017076//purine nucleotide bindi…	-
0.975	1.3625	0.482782	0.00937192	0.0673942	OSH3	oxysterol-binding protein related protein	-	-	-	-	GO:0044425//membrane part;GO:0016021//integral component of membrane;GO:0031224//intrinsic component of membrane;GO:0016020//membrane	GO:0008289//lipid binding;GO:0097159//organic cyclic compound binding;GO:0005496//steroid binding;GO:0005488//binding	GO:0051179//localization;GO:0044182//filamentous growth of a population of unicellular organisms;GO:0051234//establishment of localization;GO:0040007//growth;GO:0044699//single-organism process;GO:0006810//transport;GO:0030447//filamentous growth
1.02	1.362	0.417158	0.0389223	0.114287	-	chromatin-remodeling ATPase	-	-	-	-	GO:0043229//intracellular organelle;GO:0031011//Ino80 complex;GO:0044422//organelle part;GO:0044428//nuclear part;GO:0043226//organelle;GO:0097346//INO80-type complex;GO:0043227//membrane-bounded organelle;GO:0031974//membrane-enclosed lumen;GO:0000228//nuclear chromosome;GO:0033202//DNA helicase complex;GO:0032991//macromolecular complex;GO:0043232//intracellular non-membrane-bounded organelle;G…	GO:0043167//ion binding;GO:1901265//nucleoside phosphate binding;GO:0004386//helicase activity;GO:0017111//nucleoside-triphosphatase activity;GO:0097367//carbohydrate derivative binding;GO:0032555//purine ribonucleotide binding;GO:0003824//catalytic activity;GO:0001882//nucleoside binding;GO:1901363//heterocyclic compound binding;GO:0030554//adenyl nucleotide binding;GO:0032559//adenyl ribonucleo…	GO:0016070//RNA metabolic process;GO:0046483//heterocycle metabolic process;GO:1901362//organic cyclic compound biosynthetic process;GO:0006355//regulation of transcription, DNA-templated;GO:1903506//regulation of nucleic acid-templated transcription;GO:0080090//regulation of primary metabolic process;GO:0051276//chromosome organization;GO:0044260//cellular macromolecule metabolic process;GO:0050…
0.985	1.3615	0.467001	0.0341818	0.109721	GUT1	glycerol kinase	Metabolism	Lipid metabolism	ko00561//Glycerolipid metabolism	K00864	-	GO:0016773//phosphotransferase activity, alcohol group as acceptor;GO:0004370//glycerol kinase activity;GO:0016301//kinase activity;GO:0003824//catalytic activity;GO:0016740//transferase activity;GO:0016772//transferase activity, transferring phosphorus-containing groups	GO:0044237//cellular metabolic process;GO:1901135//carbohydrate derivative metabolic process;GO:0006793//phosphorus metabolic process;GO:0008152//metabolic process;GO:0044238//primary metabolic process;GO:0071704//organic substance metabolic process;GO:0006072//glycerol-3-phosphate metabolic process;GO:0009987//cellular process;GO:0052646//alditol phosphate metabolic process;GO:0006796//phosphate…
0.965	1.3595	0.494475	0.0245055	0.0946893	PSD1	phosphatidylserine decarboxylase 1	Metabolism	Lipid metabolism	ko00564//Glycerophospholipid metabolism	K01613	GO:0031975//envelope;GO:0044464//cell part;GO:0031966//mitochondrial membrane;GO:0031224//intrinsic component of membrane;GO:0031090//organelle membrane;GO:0043231//intracellular membrane-bounded organelle;GO:0031967//organelle envelope;GO:0005623//cell;GO:0044424//intracellular part;GO:0044446//intracellular organelle part;GO:0044422//organelle part;GO:0005743//mitochondrial inner membrane;GO:00…	GO:0003824//catalytic activity;GO:0016830//carbon-carbon lyase activity;GO:0016831//carboxy-lyase activity;GO:0016829//lyase activity;GO:0004609//phosphatidylserine decarboxylase activity	GO:0046474//glycerophospholipid biosynthetic process;GO:0090407//organophosphate biosynthetic process;GO:0019637//organophosphate metabolic process;GO:0006793//phosphorus metabolic process;GO:0044237//cellular metabolic process;GO:0044699//single-organism process;GO:1901576//organic substance biosynthetic process;GO:0006650//glycerophospholipid metabolic process;GO:0008654//phospholipid biosynthe…
1.0065	1.359	0.433198	0.000486182	0.0471106	RPT6	proteasome regulatory particle base subunit	Genetic Information Processing	Folding, sorting and degradation	ko03050//Proteasome	K03066	GO:0043234//protein complex;GO:0044424//intracellular part;GO:0005622//intracellular;GO:0005623//cell;GO:0005737//cytoplasm;GO:0000502//proteasome complex;GO:0044464//cell part;GO:0032991//macromolecular complex	GO:0032550//purine ribonucleoside binding;GO:0043168//anion binding;GO:0003824//catalytic activity;GO:0005488//binding;GO:0005524//ATP binding;GO:0016787//hydrolase activity;GO:0017076//purine nucleotide binding;GO:0032553//ribonucleotide binding;GO:1901265//nucleoside phosphate binding;GO:0000166//nucleotide binding;GO:0043167//ion binding;GO:0032559//adenyl ribonucleotide binding;GO:0030554//ad…	GO:0009057//macromolecule catabolic process;GO:0044238//primary metabolic process;GO:0009056//catabolic process;GO:0071704//organic substance metabolic process;GO:1901575//organic substance catabolic process;GO:0030163//protein catabolic process;GO:0019538//protein metabolic process;GO:0008152//metabolic process;GO:0043170//macromolecule metabolic process
0.9885	1.358	0.458171	0.0145295	0.0768328	PDX1	Pdx1p	-	-	-	-	-	GO:0016746//transferase activity, transferring acyl groups;GO:0016740//transferase activity;GO:0003824//catalytic activity	GO:0090609//single-species submerged biofilm formation;GO:0008152//metabolic process;GO:0009987//cellular process;GO:0051703//intraspecies interaction between organisms;GO:0044010//single-species biofilm formation;GO:0044011//single-species biofilm formation on inanimate substrate;GO:0030447//filamentous growth;GO:0042710//biofilm formation;GO:0044699//single-organism process;GO:0044764//multi-or…
1.0115	1.358	0.424987	0.00668638	0.0633481	IDH2	isocitrate dehydrogenase (NAD(+))	Metabolism	Global and Overview;Carbohydrate metabolism	ko01230//Biosynthesis of amino acids;ko01200//Carbon metabolism;ko01210//2-Oxocarboxylic acid metabolism;ko00020//Citrate cycle (TCA cycle)	K00030	GO:0043231//intracellular membrane-bounded organelle;GO:0044424//intracellular part;GO:0043229//intracellular organelle;GO:0005739//mitochondrion;GO:0043227//membrane-bounded organelle;GO:0005737//cytoplasm;GO:0044444//cytoplasmic part;GO:0005623//cell;GO:0043226//organelle;GO:0044464//cell part;GO:0005622//intracellular	GO:0016614//oxidoreductase activity, acting on CH-OH group of donors;GO:0046872//metal ion binding;GO:0004448//isocitrate dehydrogenase activity;GO:0004449//isocitrate dehydrogenase (NAD+) activity;GO:0000287//magnesium ion binding;GO:1901265//nucleoside phosphate binding;GO:0016616//oxidoreductase activity, acting on the CH-OH group of donors, NAD or NADP as acceptor;GO:0005488//binding;GO:00480…	GO:0072350//tricarboxylic acid metabolic process;GO:0008152//metabolic process;GO:0006099//tricarboxylic acid cycle;GO:0043436//oxoacid metabolic process;GO:0071704//organic substance metabolic process;GO:0006091//generation of precursor metabolites and energy;GO:0006101//citrate metabolic process;GO:0044238//primary metabolic process;GO:0055114//oxidation-reduction process;GO:0019752//carboxylic…
1.0195	1.358	0.413622	0.0413704	0.116788	STR2	cystathionine gamma-synthase	Metabolism	Amino acid metabolism;Global and Overview;Energy metabolism;Metabolism of other amino acids	ko01230//Biosynthesis of amino acids;ko00270//Cysteine and methionine metabolism;ko00920//Sulfur metabolism;ko00450//Selenocompound metabolism	K01739	-	GO:0043167//ion binding;GO:0030170//pyridoxal phosphate binding;GO:0048037//cofactor binding;GO:0003824//catalytic activity;GO:1901363//heterocyclic compound binding;GO:0005488//binding;GO:0097159//organic cyclic compound binding;GO:0043168//anion binding	-
1.004	1.3565	0.43413	0.00293932	0.053316	-	hypothetical protein	-	-	-	-	-	-	-
1.0185	1.355	0.411847	0.00402038	0.0570375	-	coatomer subunit alpha	-	-	-	-	GO:0044425//membrane part;GO:0030120//vesicle coat;GO:0016020//membrane;GO:0005737//cytoplasm;GO:0031982//vesicle;GO:0043229//intracellular organelle;GO:0000139//Golgi membrane;GO:0044444//cytoplasmic part;GO:0031090//organelle membrane;GO:0012505//endomembrane system;GO:0030662//coated vesicle membrane;GO:0098805//whole membrane;GO:0098588//bounding membrane of organelle;GO:0043231//intracellula…	GO:0005198//structural molecule activity	GO:0048193//Golgi vesicle transport;GO:0006810//transport;GO:0045184//establishment of protein localization;GO:0051234//establishment of localization;GO:1902582//single-organism intracellular transport;GO:0051641//cellular localization;GO:0008104//protein localization;GO:0015031//protein transport;GO:1902578//single-organism localization;GO:0044699//single-organism process;GO:0006888//ER to Golgi…
0.9825	1.3535	0.462166	0.0190212	0.0843809	-	serine/threonine/tyrosine protein kinase	-	-	-	-	-	GO:0016772//transferase activity, transferring phosphorus-containing groups;GO:0005524//ATP binding;GO:0043168//anion binding;GO:0001882//nucleoside binding;GO:0017076//purine nucleotide binding;GO:0032553//ribonucleotide binding;GO:0016773//phosphotransferase activity, alcohol group as acceptor;GO:0043167//ion binding;GO:0035639//purine ribonucleoside triphosphate binding;GO:0032555//purine ribo…	GO:0009987//cellular process;GO:0006793//phosphorus metabolic process;GO:0071704//organic substance metabolic process;GO:0019538//protein metabolic process;GO:0008152//metabolic process;GO:0006796//phosphate-containing compound metabolic process;GO:0044237//cellular metabolic process;GO:0044260//cellular macromolecule metabolic process;GO:0036211//protein modification process;GO:0006468//protein …
0.9655	1.3535	0.487347	0.0407219	0.116099	MAM33	Mam33p	-	-	-	-	GO:0043226//organelle;GO:0043233//organelle lumen;GO:0043227//membrane-bounded organelle;GO:0044424//intracellular part;GO:0044444//cytoplasmic part;GO:0044429//mitochondrial part;GO:0031974//membrane-enclosed lumen;GO:0005623//cell;GO:0005737//cytoplasm;GO:0005622//intracellular;GO:0043231//intracellular membrane-bounded organelle;GO:0005759//mitochondrial matrix;GO:0043229//intracellular organe…	-	GO:0044237//cellular metabolic process;GO:0009060//aerobic respiration;GO:0009987//cellular process;GO:0044763//single-organism cellular process;GO:0015980//energy derivation by oxidation of organic compounds;GO:0044699//single-organism process;GO:0045333//cellular respiration;GO:0006091//generation of precursor metabolites and energy;GO:0044710//single-organism metabolic process;GO:0055114//oxid…
1.011	1.3535	0.420912	0.0112386	0.0720415	-	ubiquitin-specific protease	-	-	-	-	GO:0005623//cell;GO:0005622//intracellular;GO:0044464//cell part	GO:0008234//cysteine-type peptidase activity;GO:0036459//thiol-dependent ubiquitinyl hydrolase activity;GO:0019783//ubiquitin-like protein-specific protease activity;GO:0004843//thiol-dependent ubiquitin-specific protease activity;GO:0101005//ubiquitinyl hydrolase activity;GO:0016787//hydrolase activity;GO:0008233//peptidase activity;GO:0003824//catalytic activity;GO:0070011//peptidase activity, …	GO:0008152//metabolic process;GO:0009057//macromolecule catabolic process;GO:0044248//cellular catabolic process;GO:0051603//proteolysis involved in cellular protein catabolic process;GO:0019538//protein metabolic process;GO:0071704//organic substance metabolic process;GO:0009056//catabolic process;GO:0030163//protein catabolic process;GO:0043170//macromolecule metabolic process;GO:0006511//ubiqu…
0.998	1.3515	0.43745	0.00519481	0.0615596	STT3	dolichyl-diphosphooligosaccharide--protein glycosyltransferase subunit	Genetic Information Processing;Metabolism	Folding, sorting and degradation;Glycan biosynthesis and metabolism	ko04141//Protein processing in endoplasmic reticulum;ko00513//Various types of N-glycan biosynthesis;ko00510//N-Glycan biosynthesis	K07151	GO:0016021//integral component of membrane;GO:0071944//cell periphery;GO:0044425//membrane part;GO:0016020//membrane;GO:0031224//intrinsic component of membrane;GO:0005886//plasma membrane;GO:0044464//cell part;GO:0005623//cell	GO:0004576//oligosaccharyl transferase activity;GO:0003824//catalytic activity;GO:0016758//transferase activity, transferring hexosyl groups;GO:0016757//transferase activity, transferring glycosyl groups;GO:0016740//transferase activity	GO:0043412//macromolecule modification;GO:0070085//glycosylation;GO:0043170//macromolecule metabolic process;GO:0019538//protein metabolic process;GO:1901576//organic substance biosynthetic process;GO:1901135//carbohydrate derivative metabolic process;GO:0005975//carbohydrate metabolic process;GO:0044267//cellular protein metabolic process;GO:0036211//protein modification process;GO:0043413//macr…
0.968	1.3515	0.481483	0.00967508	0.0677332	ATP2	F1F0 ATP synthase subunit beta	Metabolism	Energy metabolism	ko00190//Oxidative phosphorylation	K02133	GO:0044464//cell part;GO:0098796//membrane protein complex;GO:0032991//macromolecular complex;GO:0005622//intracellular;GO:0016469//proton-transporting two-sector ATPase complex;GO:0045259//proton-transporting ATP synthase complex;GO:0005623//cell;GO:0045261//proton-transporting ATP synthase complex, catalytic core F(1);GO:0043234//protein complex;GO:0016020//membrane;GO:0033178//proton-transport…	GO:0016787//hydrolase activity;GO:0001882//nucleoside binding;GO:0032559//adenyl ribonucleotide binding;GO:0015399//primary active transmembrane transporter activity;GO:0016818//hydrolase activity, acting on acid anhydrides, in phosphorus-containing anhydrides;GO:0000166//nucleotide binding;GO:0022892//substrate-specific transporter activity;GO:0005488//binding;GO:0022890//inorganic cation transm…	GO:0098660//inorganic ion transmembrane transport;GO:0044238//primary metabolic process;GO:0042451//purine nucleoside biosynthetic process;GO:0046034//ATP metabolic process;GO:0006164//purine nucleotide biosynthetic process;GO:0055085//transmembrane transport;GO:0006807//nitrogen compound metabolic process;GO:0006753//nucleoside phosphate metabolic process;GO:0009127//purine nucleoside monophosph…
0.9765	1.349	0.466198	0.0315542	0.106599	YDJ1	type I HSP40 co-chaperone	-	-	-	-	-	GO:0000166//nucleotide binding;GO:0030554//adenyl nucleotide binding;GO:0097367//carbohydrate derivative binding;GO:0032549//ribonucleoside binding;GO:0051082//unfolded protein binding;GO:1901363//heterocyclic compound binding;GO:0031072//heat shock protein binding;GO:0001883//purine nucleoside binding;GO:0005524//ATP binding;GO:0001882//nucleoside binding;GO:1901265//nucleoside phosphate binding…	GO:0009987//cellular process;GO:0006457//protein folding;GO:0050896//response to stimulus;GO:0009628//response to abiotic stimulus;GO:0009408//response to heat;GO:0006950//response to stress;GO:0009266//response to temperature stimulus
0.996	1.3475	0.436068	0.00994933	0.0682038	-	proteasome regulatory particle lid subunit	Genetic Information Processing	Folding, sorting and degradation	ko03050//Proteasome	K03031	GO:0022624//proteasome accessory complex;GO:0005623//cell;GO:0005838//proteasome regulatory particle;GO:0000502//proteasome complex;GO:0044464//cell part;GO:0044424//intracellular part;GO:0032991//macromolecular complex;GO:0005622//intracellular;GO:0043234//protein complex	-	GO:0019538//protein metabolic process;GO:0043170//macromolecule metabolic process;GO:0044238//primary metabolic process;GO:0008152//metabolic process;GO:0006508//proteolysis;GO:0071704//organic substance metabolic process
0.9725	1.3475	0.470515	0.0121058	0.0738973	LAT1	dihydrolipoyllysine-residue acetyltransferase	-	-	-	-	GO:0044464//cell part;GO:1990204//oxidoreductase complex;GO:0005739//mitochondrion;GO:0044429//mitochondrial part;GO:0032991//macromolecular complex;GO:0005759//mitochondrial matrix;GO:0045254//pyruvate dehydrogenase complex;GO:0044422//organelle part;GO:0043231//intracellular membrane-bounded organelle;GO:0043234//protein complex;GO:0031974//membrane-enclosed lumen;GO:0043233//organelle lumen;GO…	GO:0016747//transferase activity, transferring acyl groups other than amino-acyl groups;GO:0016418//S-acetyltransferase activity;GO:0003824//catalytic activity;GO:0016740//transferase activity;GO:0016417//S-acyltransferase activity;GO:0016407//acetyltransferase activity;GO:0030523//dihydrolipoamide S-acyltransferase activity;GO:0016746//transferase activity, transferring acyl groups;GO:0004742//d…	GO:0009987//cellular process;GO:0006082//organic acid metabolic process;GO:0043436//oxoacid metabolic process;GO:0008152//metabolic process;GO:0044281//small molecule metabolic process;GO:0044710//single-organism metabolic process;GO:0019752//carboxylic acid metabolic process;GO:0071704//organic substance metabolic process;GO:0044763//single-organism cellular process;GO:0032787//monocarboxylic ac…
0.99	1.346	0.443178	0.0229397	0.091947	CCT3	chaperonin-containing T-complex subunit	-	-	-	-	GO:0044424//intracellular part;GO:0005737//cytoplasm;GO:0005622//intracellular;GO:0005623//cell;GO:0044464//cell part	GO:0017076//purine nucleotide binding;GO:0032553//ribonucleotide binding;GO:0032555//purine ribonucleotide binding;GO:0030554//adenyl nucleotide binding;GO:0032559//adenyl ribonucleotide binding;GO:0001883//purine nucleoside binding;GO:0035639//purine ribonucleoside triphosphate binding;GO:0043168//anion binding;GO:0005488//binding;GO:0051082//unfolded protein binding;GO:0005524//ATP binding;GO:0…	GO:0050896//response to stimulus;GO:0042493//response to drug;GO:0070887//cellular response to chemical stimulus;GO:0051716//cellular response to stimulus;GO:0035690//cellular response to drug;GO:0006457//protein folding;GO:0009987//cellular process;GO:0042221//response to chemical
0.9745	1.345	0.464872	0.0320922	0.107079	RPN10	proteasome regulatory particle base subunit	Genetic Information Processing	Folding, sorting and degradation	ko03050//Proteasome	K03029	GO:0008540//proteasome regulatory particle, base subcomplex;GO:0000502//proteasome complex;GO:0022624//proteasome accessory complex;GO:0044464//cell part;GO:0032991//macromolecular complex;GO:0044444//cytoplasmic part;GO:0043226//organelle;GO:0043227//membrane-bounded organelle;GO:0005634//nucleus;GO:0005622//intracellular;GO:0005838//proteasome regulatory particle;GO:0043231//intracellular membr…	GO:0031593//polyubiquitin binding;GO:0032182//ubiquitin-like protein binding;GO:0043130//ubiquitin binding;GO:0005488//binding;GO:0005515//protein binding	GO:0044085//cellular component biogenesis;GO:0019941//modification-dependent protein catabolic process;GO:0043933//macromolecular complex subunit organization;GO:0044248//cellular catabolic process;GO:0071704//organic substance metabolic process;GO:0044237//cellular metabolic process;GO:0044267//cellular protein metabolic process;GO:0008152//metabolic process;GO:0043623//cellular protein complex …
1.0175	1.3445	0.402041	0.0042927	0.0574071	-	hypothetical protein	-	-	-	-	-	GO:0005488//binding;GO:1901363//heterocyclic compound binding;GO:0003676//nucleic acid binding;GO:0003743//translation initiation factor activity;GO:0097159//organic cyclic compound binding;GO:0008135//translation factor activity, RNA binding;GO:0003723//RNA binding	GO:0006518//peptide metabolic process;GO:0009059//macromolecule biosynthetic process;GO:0044271//cellular nitrogen compound biosynthetic process;GO:0043043//peptide biosynthetic process;GO:0044238//primary metabolic process;GO:0043604//amide biosynthetic process;GO:0071704//organic substance metabolic process;GO:0044267//cellular protein metabolic process;GO:0044237//cellular metabolic process;GO…
1.011	1.3425	0.409139	0.00160727	0.0511276	HEM15	ferrochelatase	Metabolism	Metabolism of cofactors and vitamins	ko00860//Porphyrin and chlorophyll metabolism	K01772	-	GO:0016829//lyase activity;GO:0004325//ferrochelatase activity;GO:0003824//catalytic activity	GO:0042168//heme metabolic process;GO:0044763//single-organism cellular process;GO:0006725//cellular aromatic compound metabolic process;GO:0009058//biosynthetic process;GO:0009987//cellular process;GO:0044249//cellular biosynthetic process;GO:1901576//organic substance biosynthetic process;GO:0006778//porphyrin-containing compound metabolic process;GO:0051186//cofactor metabolic process;GO:00068…
1.0155	1.342	0.402194	0.0115691	0.0725638	-	sorting nexin 1	Cellular Processes	Transport and catabolism	ko04144//Endocytosis	K17917	-	GO:0005543//phospholipid binding;GO:0035091//phosphatidylinositol binding;GO:0043168//anion binding;GO:0005488//binding;GO:0008289//lipid binding;GO:0043167//ion binding	-
0.9965	1.34	0.427291	0.0133661	0.0752634	PRE10	proteasome core particle subunit alpha 7	Genetic Information Processing	Folding, sorting and degradation	ko03050//Proteasome	K02727	GO:0005622//intracellular;GO:0005623//cell;GO:0044424//intracellular part;GO:0043234//protein complex;GO:0044464//cell part;GO:0005839//proteasome core complex;GO:0000502//proteasome complex;GO:0032991//macromolecular complex	GO:0070003//threonine-type peptidase activity;GO:0016787//hydrolase activity;GO:0008233//peptidase activity;GO:0004175//endopeptidase activity;GO:0004298//threonine-type endopeptidase activity;GO:0003824//catalytic activity;GO:0070011//peptidase activity, acting on L-amino acid peptides	GO:0044237//cellular metabolic process;GO:0019538//protein metabolic process;GO:0006508//proteolysis;GO:0044260//cellular macromolecule metabolic process;GO:0009056//catabolic process;GO:0044267//cellular protein metabolic process;GO:0044248//cellular catabolic process;GO:0071704//organic substance metabolic process;GO:0051603//proteolysis involved in cellular protein catabolic process;GO:0008152…
1.0205	1.34	0.392957	0.0213969	0.0896792	MSS116	ATP-dependent RNA helicase	-	-	-	-	GO:0044422//organelle part;GO:0005623//cell;GO:0005737//cytoplasm;GO:0043226//organelle;GO:0044446//intracellular organelle part;GO:0005739//mitochondrion;GO:0070013//intracellular organelle lumen;GO:0043227//membrane-bounded organelle;GO:0043229//intracellular organelle;GO:0044424//intracellular part;GO:0044464//cell part;GO:0044429//mitochondrial part;GO:0044444//cytoplasmic part;GO:0031974//me…	GO:0032553//ribonucleotide binding;GO:0043168//anion binding;GO:0030554//adenyl nucleotide binding;GO:0003723//RNA binding;GO:0016818//hydrolase activity, acting on acid anhydrides, in phosphorus-containing anhydrides;GO:0097367//carbohydrate derivative binding;GO:1901363//heterocyclic compound binding;GO:0001883//purine nucleoside binding;GO:0032550//purine ribonucleoside binding;GO:0003824//cat…	GO:0071704//organic substance metabolic process;GO:0006807//nitrogen compound metabolic process;GO:0080090//regulation of primary metabolic process;GO:0090304//nucleic acid metabolic process;GO:0006139//nucleobase-containing compound metabolic process;GO:0051171//regulation of nitrogen compound metabolic process;GO:0065007//biological regulation;GO:0019222//regulation of metabolic process;GO:1901…
1.0305	1.3395	0.37835	0.0154219	0.0780779	OYE32	Oye32p	-	-	-	-	-	GO:0016491//oxidoreductase activity;GO:0097159//organic cyclic compound binding;GO:0097367//carbohydrate derivative binding;GO:0032553//ribonucleotide binding;GO:0005488//binding;GO:1901363//heterocyclic compound binding;GO:0000166//nucleotide binding;GO:0043168//anion binding;GO:0036094//small molecule binding;GO:0010181//FMN binding;GO:0050662//coenzyme binding;GO:1901265//nucleoside phosphate …	GO:0008152//metabolic process;GO:0055114//oxidation-reduction process;GO:0044710//single-organism metabolic process;GO:0044699//single-organism process
1.023	1.3395	0.388888	0.00702658	0.0638019	PUS4	pseudouridine synthase	-	-	-	-	-	GO:0003676//nucleic acid binding;GO:0016866//intramolecular transferase activity;GO:0097159//organic cyclic compound binding;GO:0003824//catalytic activity;GO:0003723//RNA binding;GO:0016853//isomerase activity;GO:1901363//heterocyclic compound binding;GO:0005488//binding;GO:0009982//pseudouridine synthase activity	GO:0006807//nitrogen compound metabolic process;GO:0071704//organic substance metabolic process;GO:0034641//cellular nitrogen compound metabolic process;GO:0006396//RNA processing;GO:0090304//nucleic acid metabolic process;GO:0001522//pseudouridine synthesis;GO:0009451//RNA modification;GO:0010467//gene expression;GO:1901360//organic cyclic compound metabolic process;GO:0009987//cellular process;…
1.0525	1.3395	0.347874	0.0445605	0.121491	APL4	Apl4p	-	-	-	-	GO:0005622//intracellular;GO:0005623//cell;GO:0030131//clathrin adaptor complex;GO:0044424//intracellular part;GO:0016020//membrane;GO:0012505//endomembrane system;GO:0043226//organelle;GO:0005794//Golgi apparatus;GO:0032991//macromolecular complex;GO:0048475//coated membrane;GO:0030117//membrane coat;GO:0030118//clathrin coat;GO:0043229//intracellular organelle;GO:0043227//membrane-bounded organ…	GO:0005215//transporter activity;GO:0008565//protein transporter activity;GO:0022892//substrate-specific transporter activity	GO:0033036//macromolecule localization;GO:0071702//organic substance transport;GO:0034613//cellular protein localization;GO:0006810//transport;GO:0015031//protein transport;GO:0051641//cellular localization;GO:0070727//cellular macromolecule localization;GO:0016192//vesicle-mediated transport;GO:0051179//localization;GO:0046907//intracellular transport;GO:0006886//intracellular protein transport;…
1.0405	1.338	0.362801	0.0341408	0.109721	SVF1	Svf1p	-	-	-	-	GO:0044464//cell part;GO:0043227//membrane-bounded organelle;GO:0044424//intracellular part;GO:0005634//nucleus;GO:0043229//intracellular organelle;GO:0005623//cell;GO:0043226//organelle;GO:0005622//intracellular;GO:0005737//cytoplasm;GO:0043231//intracellular membrane-bounded organelle	-	GO:0006979//response to oxidative stress;GO:0006950//response to stress;GO:0050896//response to stimulus
1.002	1.338	0.417196	0.0164296	0.0804729	-	hypothetical protein	-	-	-	-	-	-	-
1.003	1.337	0.414678	0.021557	0.0901401	PHO85	cyclin-dependent serine/threonine-protein kinase	Cellular Processes	Cell growth and death	ko04111//Cell cycle - yeast	K06655	-	GO:0032553//ribonucleotide binding;GO:0016773//phosphotransferase activity, alcohol group as acceptor;GO:0032555//purine ribonucleotide binding;GO:0032549//ribonucleoside binding;GO:0001883//purine nucleoside binding;GO:0017076//purine nucleotide binding;GO:0001882//nucleoside binding;GO:0043168//anion binding;GO:1901363//heterocyclic compound binding;GO:0000166//nucleotide binding;GO:0030554//ad…	GO:0043412//macromolecule modification;GO:0044238//primary metabolic process;GO:0071704//organic substance metabolic process;GO:0009987//cellular process;GO:0043170//macromolecule metabolic process;GO:0044267//cellular protein metabolic process;GO:0016310//phosphorylation;GO:0006468//protein phosphorylation;GO:0006793//phosphorus metabolic process;GO:0006796//phosphate-containing compound metabol…
1	1.337	0.418999	0.00804917	0.064698	YPT31	Rab family GTPase	-	-	-	-	-	GO:0001883//purine nucleoside binding;GO:0043168//anion binding;GO:1901265//nucleoside phosphate binding;GO:1901363//heterocyclic compound binding;GO:0001882//nucleoside binding;GO:0035639//purine ribonucleoside triphosphate binding;GO:0032549//ribonucleoside binding;GO:0097159//organic cyclic compound binding;GO:0000166//nucleotide binding;GO:0097367//carbohydrate derivative binding;GO:0017076//…	GO:0044699//single-organism process;GO:0050789//regulation of biological process;GO:0044763//single-organism cellular process;GO:0009987//cellular process;GO:0050896//response to stimulus;GO:0051716//cellular response to stimulus;GO:0007165//signal transduction;GO:0007264//small GTPase mediated signal transduction;GO:0050794//regulation of cellular process;GO:0065007//biological regulation;GO:000…
1.007	1.3365	0.408396	0.00227455	0.053316	-	hypothetical protein	-	-	-	-	-	-	-
0.9975	1.3365	0.422071	0.000441071	0.0471106	YTM1	Ytm1p	-	-	-	-	GO:1990904//ribonucleoprotein complex;GO:0005634//nucleus;GO:0044428//nuclear part;GO:0030529//intracellular ribonucleoprotein complex;GO:0043233//organelle lumen;GO:0043227//membrane-bounded organelle;GO:0005730//nucleolus;GO:0032991//macromolecular complex;GO:0005622//intracellular;GO:0043231//intracellular membrane-bounded organelle;GO:0043229//intracellular organelle;GO:0031981//nuclear lumen…	GO:0043021//ribonucleoprotein complex binding;GO:0005488//binding;GO:0044877//macromolecular complex binding	GO:0031667//response to nutrient levels;GO:0042594//response to starvation;GO:0044699//single-organism process;GO:0040007//growth;GO:0071704//organic substance metabolic process;GO:0051716//cellular response to stimulus;GO:0050896//response to stimulus;GO:0009605//response to external stimulus;GO:0044182//filamentous growth of a population of unicellular organisms;GO:0090304//nucleic acid metabol…
0.996	1.3355	0.423162	0.00787153	0.0643983	RPN5	proteasome regulatory particle lid subunit	Genetic Information Processing	Folding, sorting and degradation	ko03050//Proteasome	K03035	GO:0044464//cell part;GO:0043233//organelle lumen;GO:0044428//nuclear part;GO:0032991//macromolecular complex;GO:0043234//protein complex;GO:0043229//intracellular organelle;GO:0044446//intracellular organelle part;GO:0043226//organelle;GO:0044424//intracellular part;GO:0031595//nuclear proteasome complex;GO:0044422//organelle part;GO:0005623//cell;GO:0043231//intracellular membrane-bounded organ…	-	GO:0051603//proteolysis involved in cellular protein catabolic process;GO:0071704//organic substance metabolic process;GO:0043170//macromolecule metabolic process;GO:0019538//protein metabolic process;GO:0044267//cellular protein metabolic process;GO:1901575//organic substance catabolic process;GO:0044248//cellular catabolic process;GO:0044265//cellular macromolecule catabolic process;GO:0044237/…
0.951	1.3355	0.489863	0.022732	0.091947	GYP7	Gyp7p	-	-	-	-	-	-	-
0.938	1.3345	0.508639	0.0342089	0.109721	ATP1	F1F0 ATP synthase subunit alpha	Metabolism	Energy metabolism	ko00190//Oxidative phosphorylation	K02132	GO:0045261//proton-transporting ATP synthase complex, catalytic core F(1);GO:0005622//intracellular;GO:0033178//proton-transporting two-sector ATPase complex, catalytic domain;GO:0044424//intracellular part;GO:0016469//proton-transporting two-sector ATPase complex;GO:0043234//protein complex;GO:0016020//membrane;GO:0032991//macromolecular complex;GO:0098796//membrane protein complex;GO:0044425//m…	GO:0042625//ATPase coupled ion transmembrane transporter activity;GO:0097159//organic cyclic compound binding;GO:0005524//ATP binding;GO:0044769//ATPase activity, coupled to transmembrane movement of ions, rotational mechanism;GO:0001883//purine nucleoside binding;GO:0016787//hydrolase activity;GO:0097367//carbohydrate derivative binding;GO:0032553//ribonucleotide binding;GO:0019829//cation-trans…	GO:0019438//aromatic compound biosynthetic process;GO:0090407//organophosphate biosynthetic process;GO:0015992//proton transport;GO:0044281//small molecule metabolic process;GO:0044765//single-organism transport;GO:0009165//nucleotide biosynthetic process;GO:1901362//organic cyclic compound biosynthetic process;GO:0009199//ribonucleoside triphosphate metabolic process;GO:0009141//nucleoside triph…
0.9925	1.3345	0.42716	0.00387497	0.0560878	AAT21	aspartate transaminase	Metabolism	Amino acid metabolism;Global and Overview	ko01230//Biosynthesis of amino acids;ko01200//Carbon metabolism;ko00270//Cysteine and methionine metabolism;ko01210//2-Oxocarboxylic acid metabolism;ko00250//Alanine, aspartate and glutamate metabolism;ko00330//Arginine and proline metabolism;ko00400//Phenylalanine, tyrosine and tryptophan biosynthesis;ko00350//Tyrosine metabolism;ko00360//Phenylalanine metabolism;ko00220//Arginine biosynthesis	K14454	-	GO:0003824//catalytic activity;GO:0080130//L-phenylalanine:2-oxoglutarate aminotransferase activity;GO:0004069//L-aspartate:2-oxoglutarate aminotransferase activity;GO:0016740//transferase activity;GO:0008483//transaminase activity;GO:0048037//cofactor binding;GO:0043168//anion binding;GO:0070546//L-phenylalanine aminotransferase activity;GO:0043167//ion binding;GO:0005488//binding;GO:0097159//or…	GO:1901564//organonitrogen compound metabolic process;GO:0071704//organic substance metabolic process;GO:0044763//single-organism cellular process;GO:0006082//organic acid metabolic process;GO:0006520//cellular amino acid metabolic process;GO:0044238//primary metabolic process;GO:0043436//oxoacid metabolic process;GO:0009987//cellular process;GO:0006807//nitrogen compound metabolic process;GO:004…
0.996	1.334	0.421541	0.000846184	0.0511276	SEC2	guanine nucleotide exchange factor	-	-	-	-	GO:0044424//intracellular part;GO:0043227//membrane-bounded organelle;GO:0005935//cellular bud neck;GO:0016023//cytoplasmic, membrane-bounded vesicle;GO:0031982//vesicle;GO:0044444//cytoplasmic part;GO:0005737//cytoplasm;GO:0030427//site of polarized growth;GO:0001411//hyphal tip;GO:0043234//protein complex;GO:0005934//cellular bud tip;GO:0005933//cellular bud;GO:0031410//cytoplasmic vesicle;GO:0…	GO:0005085//guanyl-nucleotide exchange factor activity;GO:0098772//molecular function regulator	GO:0044699//single-organism process;GO:0051179//localization;GO:0008104//protein localization;GO:0040007//growth;GO:0030448//hyphal growth;GO:0033036//macromolecule localization;GO:0006810//transport;GO:0045184//establishment of protein localization;GO:0051234//establishment of localization;GO:0030447//filamentous growth;GO:0071702//organic substance transport;GO:0015031//protein transport
1.019	1.333	0.387523	0.00490193	0.0604804	RPT5	proteasome regulatory particle base subunit	Genetic Information Processing	Folding, sorting and degradation	ko03050//Proteasome	K03065	GO:0032991//macromolecular complex;GO:0000502//proteasome complex;GO:0043234//protein complex;GO:0044424//intracellular part;GO:0005622//intracellular;GO:0005623//cell;GO:0005737//cytoplasm;GO:0044464//cell part	GO:0032555//purine ribonucleotide binding;GO:0097367//carbohydrate derivative binding;GO:0035639//purine ribonucleoside triphosphate binding;GO:0032553//ribonucleotide binding;GO:0043167//ion binding;GO:0000166//nucleotide binding;GO:1901363//heterocyclic compound binding;GO:0030554//adenyl nucleotide binding;GO:0032549//ribonucleoside binding;GO:0017076//purine nucleotide binding;GO:0016787//hyd…	GO:1901575//organic substance catabolic process;GO:0009056//catabolic process;GO:0009057//macromolecule catabolic process;GO:0030163//protein catabolic process;GO:0043170//macromolecule metabolic process;GO:0044238//primary metabolic process;GO:0071704//organic substance metabolic process;GO:0019538//protein metabolic process;GO:0008152//metabolic process
0.9775	1.332	0.446425	0.00756567	0.064302	SEC21	coatomer subunit gamma	-	-	-	-	GO:0048475//coated membrane;GO:0043226//organelle;GO:0030120//vesicle coat;GO:0012506//vesicle membrane;GO:0005623//cell;GO:0044446//intracellular organelle part;GO:0012505//endomembrane system;GO:0005622//intracellular;GO:0044425//membrane part;GO:0030135//coated vesicle;GO:0098805//whole membrane;GO:0031410//cytoplasmic vesicle;GO:0043229//intracellular organelle;GO:0031982//vesicle;GO:0043231/…	GO:0005198//structural molecule activity	GO:0033036//macromolecule localization;GO:0034613//cellular protein localization;GO:0051234//establishment of localization;GO:0046907//intracellular transport;GO:0045184//establishment of protein localization;GO:0051179//localization;GO:0051649//establishment of localization in cell;GO:0016192//vesicle-mediated transport;GO:0008104//protein localization;GO:0006886//intracellular protein transport…
0.9595	1.331	0.472156	0.0229816	0.091947	LSC1	succinate--CoA ligase (GDP-forming) subunit alpha	Metabolism	Global and Overview;Carbohydrate metabolism	ko01200//Carbon metabolism;ko00020//Citrate cycle (TCA cycle);ko00640//Propanoate metabolism	K01899	-	GO:0005488//binding;GO:0003824//catalytic activity;GO:0016405//CoA-ligase activity;GO:0016878//acid-thiol ligase activity;GO:0048037//cofactor binding;GO:0004774//succinate-CoA ligase activity;GO:0016877//ligase activity, forming carbon-sulfur bonds;GO:0016874//ligase activity	GO:0008152//metabolic process
0.9985	1.331	0.414676	0.0136444	0.076449	-	hypothetical protein	-	-	-	-	-	-	-
1.017	1.33	0.387107	0.0083024	0.0655483	HPT1	hypoxanthine phosphoribosyltransferase	-	-	-	-	-	GO:0003824//catalytic activity;GO:0016740//transferase activity	GO:0034641//cellular nitrogen compound metabolic process;GO:0008152//metabolic process;GO:0055086//nucleobase-containing small molecule metabolic process;GO:1901135//carbohydrate derivative metabolic process;GO:0044281//small molecule metabolic process;GO:1901360//organic cyclic compound metabolic process;GO:0044237//cellular metabolic process;GO:0044699//single-organism process;GO:0071704//organ…
0.9695	1.33	0.456113	0.0146491	0.0769585	DAP2	Dap2p	-	-	-	-	GO:0016021//integral component of membrane;GO:0044425//membrane part;GO:0031224//intrinsic component of membrane;GO:0016020//membrane	GO:0070011//peptidase activity, acting on L-amino acid peptides;GO:0017171//serine hydrolase activity;GO:0004175//endopeptidase activity;GO:0008236//serine-type peptidase activity;GO:0004252//serine-type endopeptidase activity;GO:0016787//hydrolase activity;GO:0003824//catalytic activity;GO:0008233//peptidase activity	GO:0071704//organic substance metabolic process;GO:0044238//primary metabolic process;GO:0043170//macromolecule metabolic process;GO:0006508//proteolysis;GO:0008152//metabolic process;GO:0019538//protein metabolic process
0.9615	1.3285	0.466439	0.0229493	0.091947	ATP4	F1F0 ATP synthase subunit 4	Metabolism	Energy metabolism	ko00190//Oxidative phosphorylation	K02127	GO:0043226//organelle;GO:0016020//membrane;GO:0005753//mitochondrial proton-transporting ATP synthase complex;GO:0044446//intracellular organelle part;GO:0071944//cell periphery;GO:0005739//mitochondrion;GO:0045259//proton-transporting ATP synthase complex;GO:0031967//organelle envelope;GO:0044422//organelle part;GO:0044444//cytoplasmic part;GO:0000276//mitochondrial proton-transporting ATP synth…	GO:0008324//cation transmembrane transporter activity;GO:0022892//substrate-specific transporter activity;GO:0022857//transmembrane transporter activity;GO:0015077//monovalent inorganic cation transmembrane transporter activity;GO:0015078//hydrogen ion transmembrane transporter activity;GO:0022890//inorganic cation transmembrane transporter activity;GO:0022891//substrate-specific transmembrane tr…	GO:0046129//purine ribonucleoside biosynthetic process;GO:0015986//ATP synthesis coupled proton transport;GO:0009150//purine ribonucleotide metabolic process;GO:0009119//ribonucleoside metabolic process;GO:1901293//nucleoside phosphate biosynthetic process;GO:0019637//organophosphate metabolic process;GO:0009156//ribonucleoside monophosphate biosynthetic process;GO:0015672//monovalent inorganic c…
1.014	1.3275	0.388654	0.00762947	0.064302	RPC40	DNA-directed RNA polymerase core subunit	Genetic Information Processing;Metabolism	Nucleotide metabolism;Transcription	ko00230//Purine metabolism;ko00240//Pyrimidine metabolism;ko03020//RNA polymerase	K03027	-	GO:0005488//binding;GO:0016779//nucleotidyltransferase activity;GO:0016740//transferase activity;GO:0005515//protein binding;GO:0034062//RNA polymerase activity;GO:0003676//nucleic acid binding;GO:0046983//protein dimerization activity;GO:0016772//transferase activity, transferring phosphorus-containing groups;GO:0003677//DNA binding;GO:0003899//DNA-directed RNA polymerase activity;GO:1901363//he…	GO:0097659//nucleic acid-templated transcription;GO:0044237//cellular metabolic process;GO:0009987//cellular process;GO:0044249//cellular biosynthetic process;GO:1901360//organic cyclic compound metabolic process;GO:1901362//organic cyclic compound biosynthetic process;GO:0009058//biosynthetic process;GO:0006139//nucleobase-containing compound metabolic process;GO:0044271//cellular nitrogen compo…
0.988	1.3255	0.423954	0.0032758	0.053316	UGA2	Uga2p	-	-	-	-	-	GO:0016491//oxidoreductase activity;GO:0009013//succinate-semialdehyde dehydrogenase [NAD(P)+] activity;GO:0003824//catalytic activity;GO:0016620//oxidoreductase activity, acting on the aldehyde or oxo group of donors, NAD or NADP as acceptor;GO:0016903//oxidoreductase activity, acting on the aldehyde or oxo group of donors	GO:0043436//oxoacid metabolic process;GO:0044282//small molecule catabolic process;GO:0044248//cellular catabolic process;GO:0032787//monocarboxylic acid metabolic process;GO:0044238//primary metabolic process;GO:0009987//cellular process;GO:0046395//carboxylic acid catabolic process;GO:0044699//single-organism process;GO:0044763//single-organism cellular process;GO:0009063//cellular amino acid c…
1.003	1.325	0.401671	0.00199173	0.0530721	REX2	Rex2p	Genetic Information Processing	Translation	ko03008//Ribosome biogenesis in eukaryotes	K13288	-	GO:0005488//binding;GO:0097159//organic cyclic compound binding;GO:0003676//nucleic acid binding;GO:1901363//heterocyclic compound binding	-
1.024	1.3235	0.370142	0.0420028	0.117524	-	hypothetical protein	-	-	-	-	GO:0005623//cell;GO:0044464//cell part;GO:0005622//intracellular;GO:0005737//cytoplasm;GO:0044424//intracellular part	-	-
0.9885	1.3235	0.421045	0.003397	0.0536393	EMP24	Emp24p	-	-	-	-	GO:0071944//cell periphery;GO:0005623//cell;GO:0044464//cell part;GO:0031224//intrinsic component of membrane;GO:0016020//membrane;GO:0044425//membrane part;GO:0005886//plasma membrane;GO:0016021//integral component of membrane	-	GO:0051234//establishment of localization;GO:0051179//localization;GO:0006810//transport
1.0085	1.321	0.389419	0.00109881	0.0511276	CHS3	chitin synthase	Metabolism	Carbohydrate metabolism	ko00520//Amino sugar and nucleotide sugar metabolism	K00698	GO:0016020//membrane;GO:0031224//intrinsic component of membrane;GO:0044425//membrane part;GO:0016021//integral component of membrane	GO:0016758//transferase activity, transferring hexosyl groups;GO:0016740//transferase activity;GO:0016757//transferase activity, transferring glycosyl groups;GO:0003824//catalytic activity	-
0.942	1.3205	0.487285	0.0374449	0.11178	POT1	acetyl-CoA C-acyltransferase	Cellular Processes;Metabolism	Amino acid metabolism;Global and Overview;Transport and catabolism;Lipid metabolism	ko04146//Peroxisome;ko01212//Fatty acid metabolism;ko00071//Fatty acid degradation;ko00280//Valine, leucine and isoleucine degradation;ko01040//Biosynthesis of unsaturated fatty acids;ko00592//alpha-Linolenic acid metabolism	K07513	-	GO:0016740//transferase activity;GO:0016747//transferase activity, transferring acyl groups other than amino-acyl groups;GO:0003824//catalytic activity;GO:0016746//transferase activity, transferring acyl groups	GO:0008152//metabolic process
0.9975	1.3195	0.403603	9.67561e-05	0.0416265	HET1	Het1p	-	-	-	-	GO:0044464//cell part;GO:0005623//cell;GO:0044424//intracellular part;GO:0005737//cytoplasm;GO:0005622//intracellular	GO:0005488//binding;GO:0022892//substrate-specific transporter activity;GO:1901505//carbohydrate derivative transporter activity;GO:0005319//lipid transporter activity;GO:0017089//glycolipid transporter activity;GO:0008289//lipid binding;GO:0005215//transporter activity;GO:0097367//carbohydrate derivative binding;GO:0051861//glycolipid binding	GO:0009405//pathogenesis;GO:0071702//organic substance transport;GO:1902578//single-organism localization;GO:0046836//glycolipid transport;GO:0006869//lipid transport;GO:0044699//single-organism process;GO:0051704//multi-organism process;GO:0051234//establishment of localization;GO:0033036//macromolecule localization;GO:0051179//localization;GO:0044765//single-organism transport;GO:0006810//trans…
0.9945	1.319	0.407401	0.00245898	0.053316	RPT4	proteasome regulatory particle base subunit	Genetic Information Processing	Folding, sorting and degradation	ko03050//Proteasome	K03064	GO:0005737//cytoplasm;GO:0005622//intracellular;GO:0044464//cell part;GO:0032991//macromolecular complex;GO:0043234//protein complex;GO:0000502//proteasome complex;GO:0044424//intracellular part;GO:0005623//cell	GO:0032550//purine ribonucleoside binding;GO:0017076//purine nucleotide binding;GO:0032553//ribonucleotide binding;GO:0097159//organic cyclic compound binding;GO:0000166//nucleotide binding;GO:0016787//hydrolase activity;GO:0001883//purine nucleoside binding;GO:0032559//adenyl ribonucleotide binding;GO:0036094//small molecule binding;GO:0097367//carbohydrate derivative binding;GO:0005488//binding…	GO:0009056//catabolic process;GO:0044238//primary metabolic process;GO:0019538//protein metabolic process;GO:0043170//macromolecule metabolic process;GO:0008152//metabolic process;GO:0009057//macromolecule catabolic process;GO:0071704//organic substance metabolic process;GO:0030163//protein catabolic process;GO:1901575//organic substance catabolic process;GO:0006508//proteolysis
1.0115	1.317	0.380759	0.0203972	0.0878279	-	bifunctional 4-hydroxy-4-methyl-2-oxoglutarate aldolase/oxaloacetate decarboxylase	-	-	-	-	-	-	-
1.002	1.3155	0.392729	0.00168986	0.0516443	ALG5	dolichyl-phosphate beta-glucosyltransferase	Metabolism	Glycan biosynthesis and metabolism	ko00510//N-Glycan biosynthesis	K00729	GO:0044425//membrane part;GO:0043229//intracellular organelle;GO:0016020//membrane;GO:0043226//organelle;GO:0044422//organelle part;GO:0043231//intracellular membrane-bounded organelle;GO:0005783//endoplasmic reticulum;GO:0044432//endoplasmic reticulum part;GO:0042175//nuclear outer membrane-endoplasmic reticulum membrane network;GO:0098588//bounding membrane of organelle;GO:0005737//cytoplasm;GO…	GO:0004169//dolichyl-phosphate-mannose-protein mannosyltransferase activity;GO:0016740//transferase activity;GO:0016758//transferase activity, transferring hexosyl groups;GO:0004582//dolichyl-phosphate beta-D-mannosyltransferase activity;GO:0003824//catalytic activity;GO:0000030//mannosyltransferase activity;GO:0016757//transferase activity, transferring glycosyl groups	GO:0044260//cellular macromolecule metabolic process;GO:0044699//single-organism process;GO:0046488//phosphatidylinositol metabolic process;GO:0006629//lipid metabolic process;GO:1901135//carbohydrate derivative metabolic process;GO:0044723//single-organism carbohydrate metabolic process;GO:0009100//glycoprotein metabolic process;GO:0006650//glycerophospholipid metabolic process;GO:0008152//metab…
1.0145	1.3145	0.373745	0.011422	0.0720415	HIS5	histidinol-phosphate transaminase	Metabolism	Amino acid metabolism;Global and Overview	ko01230//Biosynthesis of amino acids;ko00400//Phenylalanine, tyrosine and tryptophan biosynthesis;ko00350//Tyrosine metabolism;ko00360//Phenylalanine metabolism;ko00340//Histidine metabolism	K00817	-	GO:0016740//transferase activity;GO:0030170//pyridoxal phosphate binding;GO:0005488//binding;GO:1901363//heterocyclic compound binding;GO:0097159//organic cyclic compound binding;GO:0043168//anion binding;GO:0003824//catalytic activity;GO:0048037//cofactor binding;GO:0043167//ion binding	GO:0009058//biosynthetic process;GO:0008152//metabolic process
0.991	1.314	0.407008	0.0066845	0.0633481	SNF4	AMP-activated serine/threonine-protein kinase regulatory subunit	-	-	-	-	-	-	-
0.9725	1.314	0.434195	0.00899972	0.0666656	HLJ1	type I HSP40 co-chaperone	Genetic Information Processing	Folding, sorting and degradation	ko04141//Protein processing in endoplasmic reticulum	K09518	GO:0005737//cytoplasm;GO:0043229//intracellular organelle;GO:0043226//organelle;GO:0016020//membrane;GO:0043231//intracellular membrane-bounded organelle;GO:0098588//bounding membrane of organelle;GO:0043227//membrane-bounded organelle;GO:0044425//membrane part;GO:0044424//intracellular part;GO:0044464//cell part;GO:0005783//endoplasmic reticulum;GO:0044422//organelle part;GO:0012505//endomembran…	GO:0060590//ATPase regulator activity;GO:0098772//molecular function regulator;GO:0001671//ATPase activator activity;GO:0008047//enzyme activator activity;GO:0030234//enzyme regulator activity;GO:0060589//nucleoside-triphosphatase regulator activity	GO:0051603//proteolysis involved in cellular protein catabolic process;GO:0048518//positive regulation of biological process;GO:1901575//organic substance catabolic process;GO:0044248//cellular catabolic process;GO:0009893//positive regulation of metabolic process;GO:0044260//cellular macromolecule metabolic process;GO:0036503//ERAD pathway;GO:0033554//cellular response to stress;GO:0030163//prot…
0.999	1.313	0.39431	0.0426319	0.118137	RPN8	proteasome regulatory particle lid subunit	Genetic Information Processing	Folding, sorting and degradation	ko03050//Proteasome	K03038	GO:0043234//protein complex;GO:0005622//intracellular;GO:0032991//macromolecular complex;GO:0005623//cell;GO:0000502//proteasome complex;GO:0044424//intracellular part;GO:0044464//cell part	-	GO:0010498//proteasomal protein catabolic process;GO:0008152//metabolic process;GO:0019538//protein metabolic process;GO:0044238//primary metabolic process;GO:0044248//cellular catabolic process;GO:0044237//cellular metabolic process;GO:0051603//proteolysis involved in cellular protein catabolic process;GO:0019941//modification-dependent protein catabolic process;GO:1901575//organic substance cat…
1.0035	1.313	0.387826	0.0221215	0.0913689	CDC10	septin	-	-	-	-	GO:0001411//hyphal tip;GO:0043232//intracellular non-membrane-bounded organelle;GO:0044424//intracellular part;GO:0032156//septin cytoskeleton;GO:0005933//cellular bud;GO:0000399//cellular bud neck septin structure;GO:0044446//intracellular organelle part;GO:0044430//cytoskeletal part;GO:0032153//cell division site;GO:0005938//cell cortex;GO:0071944//cell periphery;GO:0005940//septin ring;GO:0044…	GO:1901265//nucleoside phosphate binding;GO:0017076//purine nucleotide binding;GO:0032555//purine ribonucleotide binding;GO:0043167//ion binding;GO:0032561//guanyl ribonucleotide binding;GO:0000166//nucleotide binding;GO:0032550//purine ribonucleoside binding;GO:0032553//ribonucleotide binding;GO:0001883//purine nucleoside binding;GO:1901363//heterocyclic compound binding;GO:0036094//small molecu…	GO:0070783//growth of unicellular organism as a thread of attached cells;GO:0071555//cell wall organization;GO:0009405//pathogenesis;GO:0022610//biological adhesion;GO:0051649//establishment of localization in cell;GO:0051656//establishment of organelle localization;GO:0007049//cell cycle;GO:0033036//macromolecule localization;GO:0044406//adhesion of symbiont to host;GO:0040023//establishment of …
0.9795	1.312	0.42165	0.0263135	0.0972436	SEC9	Sec9p	-	-	-	-	GO:0044444//cytoplasmic part;GO:0016020//membrane;GO:0005737//cytoplasm;GO:0031201//SNARE complex;GO:0005622//intracellular;GO:0032991//macromolecular complex;GO:0044424//intracellular part;GO:0044425//membrane part;GO:0044464//cell part;GO:0005623//cell;GO:0098796//membrane protein complex;GO:0043234//protein complex	GO:0005515//protein binding;GO:0005484//SNAP receptor activity;GO:0005488//binding	GO:0030448//hyphal growth;GO:0006996//organelle organization;GO:0071840//cellular component organization or biogenesis;GO:0016192//vesicle-mediated transport;GO:0032940//secretion by cell;GO:0048284//organelle fusion;GO:0009987//cellular process;GO:0046903//secretion;GO:0061024//membrane organization;GO:0045184//establishment of protein localization;GO:0009306//protein secretion;GO:0040007//growt…
0.981	1.312	0.419443	0.00522387	0.0615596	SEC22	SNAP receptor	-	-	-	-	-	-	-
1.0095	1.311	0.377027	0.0127528	0.0742161	-	cysteine--tRNA ligase	Genetic Information Processing	Translation	ko00970//Aminoacyl-tRNA biosynthesis	K01883	-	GO:0003824//catalytic activity;GO:0001883//purine nucleoside binding;GO:0097367//carbohydrate derivative binding;GO:0004817//cysteine-tRNA ligase activity;GO:0043167//ion binding;GO:0016876//ligase activity, forming aminoacyl-tRNA and related compounds;GO:0043168//anion binding;GO:0016874//ligase activity;GO:0016875//ligase activity, forming carbon-oxygen bonds;GO:0032550//purine ribonucleoside b…	GO:0046483//heterocycle metabolic process;GO:0006520//cellular amino acid metabolic process;GO:1901566//organonitrogen compound biosynthetic process;GO:0044699//single-organism process;GO:0006139//nucleobase-containing compound metabolic process;GO:0071704//organic substance metabolic process;GO:0044281//small molecule metabolic process;GO:0006725//cellular aromatic compound metabolic process;GO:…
0.976	1.3105	0.425164	0.00790416	0.0644318	IDH1	isocitrate dehydrogenase (NAD(+))	Metabolism	Global and Overview;Carbohydrate metabolism	ko01230//Biosynthesis of amino acids;ko01200//Carbon metabolism;ko01210//2-Oxocarboxylic acid metabolism;ko00020//Citrate cycle (TCA cycle)	K00030	-	GO:0097159//organic cyclic compound binding;GO:0046872//metal ion binding;GO:0036094//small molecule binding;GO:0043167//ion binding;GO:0000287//magnesium ion binding;GO:0005488//binding;GO:0048037//cofactor binding;GO:0016614//oxidoreductase activity, acting on CH-OH group of donors;GO:0000166//nucleotide binding;GO:0043169//cation binding;GO:1901265//nucleoside phosphate binding;GO:0003824//cat…	GO:0044699//single-organism process;GO:0044710//single-organism metabolic process;GO:0055114//oxidation-reduction process;GO:0008152//metabolic process
0.95	1.3095	0.463017	0.0489264	0.127314	ARP2	actin-related protein 2	-	-	-	-	GO:0005739//mitochondrion;GO:0030864//cortical actin cytoskeleton;GO:0043227//membrane-bounded organelle;GO:0044430//cytoskeletal part;GO:0005856//cytoskeleton;GO:0043229//intracellular organelle;GO:0061645//endocytic patch;GO:0099568//cytoplasmic region;GO:0043234//protein complex;GO:0032991//macromolecular complex;GO:0005622//intracellular;GO:0043231//intracellular membrane-bounded organelle;GO…	GO:0032559//adenyl ribonucleotide binding;GO:0097159//organic cyclic compound binding;GO:0017111//nucleoside-triphosphatase activity;GO:0001882//nucleoside binding;GO:0016787//hydrolase activity;GO:0003824//catalytic activity;GO:0097367//carbohydrate derivative binding;GO:0032550//purine ribonucleoside binding;GO:0016817//hydrolase activity, acting on acid anhydrides;GO:0030554//adenyl nucleotide…	GO:0051179//localization;GO:0051704//multi-organism process;GO:0006886//intracellular protein transport;GO:0030435//sporulation resulting in formation of a cellular spore;GO:0007034//vacuolar transport;GO:0010927//cellular component assembly involved in morphogenesis;GO:0065007//biological regulation;GO:0044767//single-organism developmental process;GO:0044703//multi-organism reproductive process…
0.9435	1.3085	0.47182	0.0317026	0.106683	ATP3	F1F0 ATP synthase subunit gamma	Metabolism	Energy metabolism	ko00190//Oxidative phosphorylation	K02136	GO:0044425//membrane part;GO:0016469//proton-transporting two-sector ATPase complex;GO:0032991//macromolecular complex;GO:0098796//membrane protein complex;GO:0005623//cell;GO:0044424//intracellular part;GO:0005622//intracellular;GO:0016020//membrane;GO:0043234//protein complex;GO:0033178//proton-transporting two-sector ATPase complex, catalytic domain;GO:0045259//proton-transporting ATP synthase…	GO:0015075//ion transmembrane transporter activity;GO:0044769//ATPase activity, coupled to transmembrane movement of ions, rotational mechanism;GO:0036442//hydrogen-exporting ATPase activity;GO:0015077//monovalent inorganic cation transmembrane transporter activity;GO:0022804//active transmembrane transporter activity;GO:0005215//transporter activity;GO:0015078//hydrogen ion transmembrane transpo…	GO:0006139//nucleobase-containing compound metabolic process;GO:0009127//purine nucleoside monophosphate biosynthetic process;GO:0034220//ion transmembrane transport;GO:0006725//cellular aromatic compound metabolic process;GO:1902600//hydrogen ion transmembrane transport;GO:0009206//purine ribonucleoside triphosphate biosynthetic process;GO:0006810//transport;GO:0046390//ribose phosphate biosynth…
1.0205	1.3075	0.357535	0.0481226	0.126332	NIP7	ribosome biosynthesis protein	-	-	-	-	-	GO:0003723//RNA binding;GO:0005488//binding;GO:0097159//organic cyclic compound binding;GO:1901363//heterocyclic compound binding;GO:0003676//nucleic acid binding	-
0.991	1.3065	0.39875	0.0404786	0.115991	MYO1	myosin 1	-	-	-	-	GO:0044446//intracellular organelle part;GO:0044422//organelle part;GO:0044424//intracellular part;GO:0032991//macromolecular complex;GO:0005623//cell;GO:0005622//intracellular;GO:0015629//actin cytoskeleton;GO:0043228//non-membrane-bounded organelle;GO:0043234//protein complex;GO:0043229//intracellular organelle;GO:0016459//myosin complex;GO:0043226//organelle;GO:0044464//cell part;GO:0005856//c…	GO:0035639//purine ribonucleoside triphosphate binding;GO:0016817//hydrolase activity, acting on acid anhydrides;GO:0043168//anion binding;GO:0016462//pyrophosphatase activity;GO:0001882//nucleoside binding;GO:0005524//ATP binding;GO:0032559//adenyl ribonucleotide binding;GO:1901363//heterocyclic compound binding;GO:1901265//nucleoside phosphate binding;GO:0017111//nucleoside-triphosphatase activ…	-
1.0135	1.305	0.364704	0.04176	0.117281	-	ribosome biosynthesis protein	-	-	-	-	GO:0043231//intracellular membrane-bounded organelle;GO:0044464//cell part;GO:0044424//intracellular part;GO:0043229//intracellular organelle;GO:0005634//nucleus;GO:0005622//intracellular;GO:0005623//cell;GO:0043226//organelle;GO:0043227//membrane-bounded organelle	-	-
1.033	1.305	0.33721	0.0203901	0.0878279	CDC12	septin	-	-	-	-	-	GO:0032555//purine ribonucleotide binding;GO:0036094//small molecule binding;GO:0097159//organic cyclic compound binding;GO:0001883//purine nucleoside binding;GO:0032561//guanyl ribonucleotide binding;GO:0043168//anion binding;GO:0043167//ion binding;GO:0001882//nucleoside binding;GO:0032553//ribonucleotide binding;GO:0005525//GTP binding;GO:0097367//carbohydrate derivative binding;GO:0017076//pu…	-
0.972	1.3045	0.424469	0.0427861	0.118366	AIP2	D-lactate dehydrogenase	Metabolism	Carbohydrate metabolism	ko00620//Pyruvate metabolism	K00102	-	GO:0036094//small molecule binding;GO:0003824//catalytic activity;GO:0000166//nucleotide binding;GO:0043167//ion binding;GO:0050660//flavin adenine dinucleotide binding;GO:1901265//nucleoside phosphate binding;GO:0043168//anion binding;GO:0050662//coenzyme binding;GO:1901363//heterocyclic compound binding;GO:0016491//oxidoreductase activity;GO:0016614//oxidoreductase activity, acting on CH-OH gro…	GO:0044710//single-organism metabolic process;GO:0055114//oxidation-reduction process;GO:0044699//single-organism process;GO:0008152//metabolic process
0.982	1.3035	0.408596	0.018903	0.0841207	PNP1	purine-nucleoside phosphorylase	Metabolism	Metabolism of cofactors and vitamins;Nucleotide metabolism	ko00230//Purine metabolism;ko00240//Pyrimidine metabolism;ko00760//Nicotinate and nicotinamide metabolism	K03783	-	GO:0003824//catalytic activity;GO:0004731//purine-nucleoside phosphorylase activity;GO:0016763//transferase activity, transferring pentosyl groups;GO:0016740//transferase activity;GO:0016757//transferase activity, transferring glycosyl groups	GO:0044699//single-organism process;GO:0006139//nucleobase-containing compound metabolic process;GO:0044710//single-organism metabolic process;GO:0044763//single-organism cellular process;GO:1901135//carbohydrate derivative metabolic process;GO:1901564//organonitrogen compound metabolic process;GO:0044281//small molecule metabolic process;GO:1901360//organic cyclic compound metabolic process;GO:0…
1.032	1.3035	0.336948	0.0242464	0.0943939	PTC2	type 2C protein phosphatase	-	-	-	-	GO:0005623//cell;GO:0043227//membrane-bounded organelle;GO:0043229//intracellular organelle;GO:0044444//cytoplasmic part;GO:0005737//cytoplasm;GO:0044464//cell part;GO:0005739//mitochondrion;GO:0043226//organelle;GO:0043231//intracellular membrane-bounded organelle;GO:0044424//intracellular part;GO:0005622//intracellular	GO:0016791//phosphatase activity;GO:0016787//hydrolase activity;GO:0004722//protein serine/threonine phosphatase activity;GO:0003824//catalytic activity;GO:0005488//binding;GO:0043169//cation binding;GO:0046872//metal ion binding;GO:0016788//hydrolase activity, acting on ester bonds;GO:0004721//phosphoprotein phosphatase activity;GO:0043167//ion binding;GO:0042578//phosphoric ester hydrolase acti…	GO:0071704//organic substance metabolic process;GO:0043412//macromolecule modification;GO:0006796//phosphate-containing compound metabolic process;GO:0016311//dephosphorylation;GO:0009987//cellular process;GO:0008152//metabolic process;GO:0006793//phosphorus metabolic process;GO:0044238//primary metabolic process;GO:0044267//cellular protein metabolic process;GO:0006464//cellular protein modifica…
0.9925	1.3025	0.392144	0.00101258	0.0511276	SEC27	coatomer subunit beta'	-	-	-	-	GO:0012505//endomembrane system;GO:0005737//cytoplasm;GO:0031090//organelle membrane;GO:0030135//coated vesicle;GO:0012506//vesicle membrane;GO:0048475//coated membrane;GO:0043231//intracellular membrane-bounded organelle;GO:0032991//macromolecular complex;GO:0030660//Golgi-associated vesicle membrane;GO:0031410//cytoplasmic vesicle;GO:0030120//vesicle coat;GO:0044444//cytoplasmic part;GO:0030137…	GO:0005198//structural molecule activity	GO:0070727//cellular macromolecule localization;GO:0051234//establishment of localization;GO:0071702//organic substance transport;GO:1902582//single-organism intracellular transport;GO:0006888//ER to Golgi vesicle-mediated transport;GO:0051641//cellular localization;GO:0006886//intracellular protein transport;GO:0015031//protein transport;GO:0033036//macromolecule localization;GO:0045184//establi…
0.9765	1.3015	0.414483	0.0422506	0.11806	NPL3	mRNA-binding protein	Genetic Information Processing	Transcription	ko03022//Basal transcription factors	K14651	GO:0043227//membrane-bounded organelle;GO:0044424//intracellular part;GO:0005634//nucleus;GO:0043226//organelle;GO:0043231//intracellular membrane-bounded organelle;GO:0005622//intracellular;GO:0005623//cell;GO:0043229//intracellular organelle;GO:0044464//cell part	GO:0001067//regulatory region nucleic acid binding;GO:0001069//regulatory region RNA binding;GO:0003676//nucleic acid binding;GO:0000166//nucleotide binding;GO:0005488//binding;GO:0097159//organic cyclic compound binding;GO:1901363//heterocyclic compound binding;GO:0003723//RNA binding;GO:1901265//nucleoside phosphate binding;GO:0036094//small molecule binding	GO:0051028//mRNA transport;GO:0051179//localization;GO:0071705//nitrogen compound transport;GO:0033036//macromolecule localization;GO:0044765//single-organism transport;GO:0071426//ribonucleoprotein complex export from nucleus;GO:0006405//RNA export from nucleus;GO:0051649//establishment of localization in cell;GO:0071704//organic substance metabolic process;GO:0051169//nuclear transport;GO:00081…
1.0285	1.3005	0.338525	0.0179318	0.0827411	-	DNA-directed RNA polymerase core subunit	Genetic Information Processing;Metabolism	Nucleotide metabolism;Transcription	ko00230//Purine metabolism;ko00240//Pyrimidine metabolism;ko03020//RNA polymerase	K03013	GO:0043227//membrane-bounded organelle;GO:0043229//intracellular organelle;GO:0005622//intracellular;GO:0005623//cell;GO:0044424//intracellular part;GO:0043231//intracellular membrane-bounded organelle;GO:0005634//nucleus;GO:0044464//cell part;GO:0043226//organelle	GO:0016740//transferase activity;GO:0016779//nucleotidyltransferase activity;GO:0003677//DNA binding;GO:0003824//catalytic activity;GO:0097159//organic cyclic compound binding;GO:0005488//binding;GO:0034062//RNA polymerase activity;GO:1901363//heterocyclic compound binding;GO:0016772//transferase activity, transferring phosphorus-containing groups;GO:0003899//DNA-directed RNA polymerase activity;…	GO:0018130//heterocycle biosynthetic process;GO:0090304//nucleic acid metabolic process;GO:0006139//nucleobase-containing compound metabolic process;GO:0044237//cellular metabolic process;GO:0019438//aromatic compound biosynthetic process;GO:0008152//metabolic process;GO:0044271//cellular nitrogen compound biosynthetic process;GO:0044249//cellular biosynthetic process;GO:0016070//RNA metabolic pr…
1.0075	1.3	0.367732	0.00262841	0.053316	PRT1	translation initiation factor eIF3 subunit b	-	-	-	-	GO:0070993//translation preinitiation complex;GO:0044444//cytoplasmic part;GO:0030312//external encapsulating structure;GO:0009277//fungal-type cell wall;GO:0005623//cell;GO:0005737//cytoplasm;GO:0030529//intracellular ribonucleoprotein complex;GO:0033290//eukaryotic 48S preinitiation complex;GO:1990904//ribonucleoprotein complex;GO:0032991//macromolecular complex;GO:0071944//cell periphery;GO:00…	GO:0003723//RNA binding;GO:0097159//organic cyclic compound binding;GO:1901265//nucleoside phosphate binding;GO:0036094//small molecule binding;GO:0003676//nucleic acid binding;GO:0005488//binding;GO:1901363//heterocyclic compound binding;GO:0008135//translation factor activity, RNA binding;GO:0031369//translation initiation factor binding;GO:0000166//nucleotide binding;GO:0003743//translation in…	GO:0010468//regulation of gene expression;GO:0016043//cellular component organization;GO:0034645//cellular macromolecule biosynthetic process;GO:0043933//macromolecular complex subunit organization;GO:0009058//biosynthetic process;GO:0044260//cellular macromolecule metabolic process;GO:0044249//cellular biosynthetic process;GO:0010556//regulation of macromolecule biosynthetic process;GO:0034641//…
0.981	1.2985	0.404521	0.00815633	0.0648486	ACO1	aconitate hydratase	Metabolism	Global and Overview;Carbohydrate metabolism	ko01230//Biosynthesis of amino acids;ko01200//Carbon metabolism;ko01210//2-Oxocarboxylic acid metabolism;ko00020//Citrate cycle (TCA cycle);ko00630//Glyoxylate and dicarboxylate metabolism	K01681	GO:0043227//membrane-bounded organelle;GO:0043226//organelle;GO:0005739//mitochondrion;GO:0044464//cell part;GO:0043231//intracellular membrane-bounded organelle;GO:0043229//intracellular organelle;GO:0005622//intracellular;GO:0005737//cytoplasm;GO:0005623//cell;GO:0044424//intracellular part;GO:0044444//cytoplasmic part	GO:0051539//4 iron, 4 sulfur cluster binding;GO:0051536//iron-sulfur cluster binding;GO:0016835//carbon-oxygen lyase activity;GO:0016836//hydro-lyase activity;GO:0003824//catalytic activity;GO:0016829//lyase activity;GO:0046872//metal ion binding;GO:0051540//metal cluster binding;GO:0005488//binding;GO:0003994//aconitate hydratase activity;GO:0043169//cation binding;GO:0043167//ion binding	GO:0009987//cellular process;GO:0055114//oxidation-reduction process;GO:0035821//modification of morphology or physiology of other organism;GO:0071704//organic substance metabolic process;GO:0052509//positive regulation by symbiont of host defense response;GO:0006091//generation of precursor metabolites and energy;GO:0048583//regulation of response to stimulus;GO:0072350//tricarboxylic acid metab…
0.9575	1.296	0.436721	0.0226986	0.091947	HAS1	ATP-dependent RNA helicase	-	-	-	-	GO:0043226//organelle;GO:0044464//cell part;GO:0043231//intracellular membrane-bounded organelle;GO:0043227//membrane-bounded organelle;GO:0043232//intracellular non-membrane-bounded organelle;GO:0005730//nucleolus;GO:0005622//intracellular;GO:0005623//cell;GO:0043228//non-membrane-bounded organelle;GO:0044422//organelle part;GO:0031974//membrane-enclosed lumen;GO:0043233//organelle lumen;GO:0031…	GO:0036094//small molecule binding;GO:0016817//hydrolase activity, acting on acid anhydrides;GO:1901265//nucleoside phosphate binding;GO:0008186//RNA-dependent ATPase activity;GO:0042623//ATPase activity, coupled;GO:0004004//ATP-dependent RNA helicase activity;GO:0003723//RNA binding;GO:0001883//purine nucleoside binding;GO:0097159//organic cyclic compound binding;GO:0043167//ion binding;GO:00036…	GO:0044237//cellular metabolic process;GO:0046483//heterocycle metabolic process;GO:0042254//ribosome biogenesis;GO:0043170//macromolecule metabolic process;GO:0044085//cellular component biogenesis;GO:0016072//rRNA metabolic process;GO:0071840//cellular component organization or biogenesis;GO:0034660//ncRNA metabolic process;GO:0044238//primary metabolic process;GO:0071704//organic substance met…
0.981	1.2945	0.40007	0.0217518	0.0906193	VMA2	H(+)-transporting V1 sector ATPase subunit B	Cellular Processes;Metabolism	Transport and catabolism;Energy metabolism	ko00190//Oxidative phosphorylation;ko04145//Phagosome	K02147	GO:0012506//vesicle membrane;GO:0044425//membrane part;GO:0044446//intracellular organelle part;GO:0016023//cytoplasmic, membrane-bounded vesicle;GO:0031090//organelle membrane;GO:0044433//cytoplasmic vesicle part;GO:0043226//organelle;GO:0030659//cytoplasmic vesicle membrane;GO:0032991//macromolecular complex;GO:0005737//cytoplasm;GO:0005623//cell;GO:0016469//proton-transporting two-sector ATPas…	GO:0003824//catalytic activity;GO:0016787//hydrolase activity;GO:0001882//nucleoside binding;GO:0043167//ion binding;GO:0005215//transporter activity;GO:0030554//adenyl nucleotide binding;GO:0032553//ribonucleotide binding;GO:0032555//purine ribonucleotide binding;GO:0005524//ATP binding;GO:0036094//small molecule binding;GO:0032550//purine ribonucleoside binding;GO:1901265//nucleoside phosphate …	GO:0009123//nucleoside monophosphate metabolic process;GO:0055067//monovalent inorganic cation homeostasis;GO:0044237//cellular metabolic process;GO:0030003//cellular cation homeostasis;GO:0009199//ribonucleoside triphosphate metabolic process;GO:0044699//single-organism process;GO:0034220//ion transmembrane transport;GO:0055085//transmembrane transport;GO:0065008//regulation of biological qualit…
1.0195	1.294	0.343976	0.0313451	0.106599	URE2	Ure2p	Metabolism	Metabolism of other amino acids	ko00480//Glutathione metabolism	K00799	-	GO:0003714//transcription corepressor activity;GO:0000988//transcription factor activity, protein binding;GO:0003712//transcription cofactor activity;GO:0000989//transcription factor activity, transcription factor binding	GO:0071941//nitrogen cycle metabolic process;GO:0044237//cellular metabolic process;GO:0009987//cellular process;GO:0050789//regulation of biological process;GO:0008104//protein localization;GO:0006808//regulation of nitrogen utilization;GO:0044710//single-organism metabolic process;GO:0043436//oxoacid metabolic process;GO:0044281//small molecule metabolic process;GO:2001057//reactive nitrogen sp…
1.0325	1.294	0.325696	0.0188343	0.0841207	-	hypothetical protein	-	-	-	-	-	GO:0016491//oxidoreductase activity;GO:0016620//oxidoreductase activity, acting on the aldehyde or oxo group of donors, NAD or NADP as acceptor;GO:0003824//catalytic activity;GO:0016903//oxidoreductase activity, acting on the aldehyde or oxo group of donors	GO:0008152//metabolic process;GO:0044699//single-organism process;GO:0055114//oxidation-reduction process;GO:0044710//single-organism metabolic process
0.981	1.2935	0.398955	0.0240652	0.0941753	TIM8	protein transporter	-	-	-	-	GO:0031090//organelle membrane;GO:0042719//mitochondrial intermembrane space protein transporter complex;GO:0043231//intracellular membrane-bounded organelle;GO:0031967//organelle envelope;GO:0031975//envelope;GO:0043227//membrane-bounded organelle;GO:0043234//protein complex;GO:0031974//membrane-enclosed lumen;GO:0005829//cytosol;GO:0005623//cell;GO:0044424//intracellular part;GO:0098798//mitoch…	GO:0043169//cation binding;GO:0005215//transporter activity;GO:0022892//substrate-specific transporter activity;GO:0008565//protein transporter activity;GO:0046872//metal ion binding;GO:0005488//binding;GO:0043167//ion binding	GO:0044743//intracellular protein transmembrane import;GO:0045039//protein import into mitochondrial inner membrane;GO:0006886//intracellular protein transport;GO:0051179//localization;GO:0045184//establishment of protein localization;GO:0071840//cellular component organization or biogenesis;GO:0044699//single-organism process;GO:0007006//mitochondrial membrane organization;GO:0061024//membrane o…
0.9645	1.293	0.422869	0.0248412	0.0952317	UGA1	4-aminobutyrate transaminase	-	-	-	-	GO:0043231//intracellular membrane-bounded organelle;GO:0005739//mitochondrion;GO:0005737//cytoplasm;GO:0043229//intracellular organelle;GO:0044444//cytoplasmic part;GO:0005623//cell;GO:0043227//membrane-bounded organelle;GO:0005622//intracellular;GO:0044424//intracellular part;GO:0044464//cell part;GO:0043226//organelle	GO:0003867//4-aminobutyrate transaminase activity;GO:0005515//protein binding;GO:0043168//anion binding;GO:0030170//pyridoxal phosphate binding;GO:0097159//organic cyclic compound binding;GO:1901363//heterocyclic compound binding;GO:0003824//catalytic activity;GO:0042802//identical protein binding;GO:0016769//transferase activity, transferring nitrogenous groups;GO:0005488//binding;GO:0008483//tr…	GO:0019752//carboxylic acid metabolic process;GO:0006082//organic acid metabolic process;GO:1901564//organonitrogen compound metabolic process;GO:0044699//single-organism process;GO:0044248//cellular catabolic process;GO:0044281//small molecule metabolic process;GO:0046395//carboxylic acid catabolic process;GO:0016054//organic acid catabolic process;GO:0044710//single-organism metabolic process;G…
1.0325	1.292	0.323464	0.0290721	0.102344	DRS1	putative ATP-dependent RNA helicase	-	-	-	-	GO:0031974//membrane-enclosed lumen;GO:0005623//cell;GO:0005730//nucleolus;GO:0030687//preribosome, large subunit precursor;GO:0043231//intracellular membrane-bounded organelle;GO:0030684//preribosome;GO:0005634//nucleus;GO:0044464//cell part;GO:0044424//intracellular part;GO:0043228//non-membrane-bounded organelle;GO:0043226//organelle;GO:1990904//ribonucleoprotein complex;GO:0070013//intracellu…	GO:0036094//small molecule binding;GO:0030554//adenyl nucleotide binding;GO:0005524//ATP binding;GO:0004386//helicase activity;GO:0032549//ribonucleoside binding;GO:1901363//heterocyclic compound binding;GO:0032553//ribonucleotide binding;GO:0016787//hydrolase activity;GO:0001882//nucleoside binding;GO:0001883//purine nucleoside binding;GO:0017076//purine nucleotide binding;GO:0032555//purine rib…	GO:0046483//heterocycle metabolic process;GO:0006396//RNA processing;GO:0071704//organic substance metabolic process;GO:0016070//RNA metabolic process;GO:0042221//response to chemical;GO:0044238//primary metabolic process;GO:0016043//cellular component organization;GO:0090304//nucleic acid metabolic process;GO:0034660//ncRNA metabolic process;GO:0042273//ribosomal large subunit biogenesis;GO:0051…
1.012	1.2915	0.351838	0.00417475	0.0574071	RAD50	MRX complex DNA-binding subunit	Genetic Information Processing	Replication and repair	ko03440//Homologous recombination;ko03450//Non-homologous end-joining	K10866	GO:0043226//organelle;GO:0044424//intracellular part;GO:0005622//intracellular;GO:0032991//macromolecular complex;GO:0043231//intracellular membrane-bounded organelle;GO:0043234//protein complex;GO:0044446//intracellular organelle part;GO:0044428//nuclear part;GO:0030870//Mre11 complex;GO:0044464//cell part;GO:0043229//intracellular organelle;GO:0005634//nucleus;GO:0044422//organelle part;GO:0043…	GO:0016818//hydrolase activity, acting on acid anhydrides, in phosphorus-containing anhydrides;GO:0003824//catalytic activity;GO:0017111//nucleoside-triphosphatase activity;GO:0016817//hydrolase activity, acting on acid anhydrides;GO:0016787//hydrolase activity;GO:0016462//pyrophosphatase activity;GO:0016887//ATPase activity	GO:0044763//single-organism cellular process;GO:0006807//nitrogen compound metabolic process;GO:0044237//cellular metabolic process;GO:0051716//cellular response to stimulus;GO:0034641//cellular nitrogen compound metabolic process;GO:0032200//telomere organization;GO:0050896//response to stimulus;GO:0090304//nucleic acid metabolic process;GO:0006259//DNA metabolic process;GO:0044710//single-organ…
0.9715	1.291	0.410203	0.01229	0.0738973	CAT2	carnitine O-acetyltransferase	Cellular Processes	Transport and catabolism	ko04146//Peroxisome	K00624	GO:0005739//mitochondrion;GO:0005737//cytoplasm;GO:0044444//cytoplasmic part;GO:0044424//intracellular part;GO:0042579//microbody;GO:0005777//peroxisome;GO:0005622//intracellular;GO:0043229//intracellular organelle;GO:0043227//membrane-bounded organelle;GO:0043231//intracellular membrane-bounded organelle;GO:0044464//cell part;GO:0043226//organelle;GO:0005623//cell	GO:0016740//transferase activity;GO:0004092//carnitine O-acetyltransferase activity;GO:0016406//carnitine O-acyltransferase activity;GO:0008374//O-acyltransferase activity;GO:0016413//O-acetyltransferase activity;GO:0016747//transferase activity, transferring acyl groups other than amino-acyl groups;GO:0016407//acetyltransferase activity;GO:0016746//transferase activity, transferring acyl groups;…	GO:0044281//small molecule metabolic process;GO:0006631//fatty acid metabolic process;GO:1901575//organic substance catabolic process;GO:0044010//single-species biofilm formation;GO:0009062//fatty acid catabolic process;GO:0008152//metabolic process;GO:0006635//fatty acid beta-oxidation;GO:0044237//cellular metabolic process;GO:0009056//catabolic process;GO:0044011//single-species biofilm formati…
0.9935	1.2895	0.37622	0.0260544	0.0967613	PTC7	type 2C protein phosphatase	-	-	-	-	-	GO:0003824//catalytic activity	-
0.9595	1.2895	0.426457	0.0224105	0.091947	-	ribosome dissociation factor GTPase	Genetic Information Processing	Translation	ko03015//mRNA surveillance pathway	K14416	GO:1990533//Dom34-Hbs1 complex;GO:0043234//protein complex;GO:0005622//intracellular;GO:0044464//cell part;GO:0032991//macromolecular complex;GO:0044424//intracellular part;GO:0005829//cytosol;GO:0005737//cytoplasm;GO:0044444//cytoplasmic part;GO:0005623//cell	GO:0043168//anion binding;GO:0005525//GTP binding;GO:0001883//purine nucleoside binding;GO:0000166//nucleotide binding;GO:0016817//hydrolase activity, acting on acid anhydrides;GO:0097367//carbohydrate derivative binding;GO:0017076//purine nucleotide binding;GO:0032550//purine ribonucleoside binding;GO:0032561//guanyl ribonucleotide binding;GO:0032553//ribonucleotide binding;GO:1901265//nucleosid…	GO:0031325//positive regulation of cellular metabolic process;GO:0006402//mRNA catabolic process;GO:0009056//catabolic process;GO:0050789//regulation of biological process;GO:0044763//single-organism cellular process;GO:0032984//macromolecular complex disassembly;GO:0070651//nonfunctional rRNA decay;GO:0031328//positive regulation of cellular biosynthetic process;GO:0071840//cellular component or…
0.997	1.2875	0.368907	0.000804221	0.0511276	CCT2	chaperonin-containing T-complex subunit	-	-	-	-	GO:0005623//cell;GO:0044424//intracellular part;GO:0005737//cytoplasm;GO:0044464//cell part;GO:0005622//intracellular	GO:1901363//heterocyclic compound binding;GO:0032550//purine ribonucleoside binding;GO:0001882//nucleoside binding;GO:0036094//small molecule binding;GO:0030554//adenyl nucleotide binding;GO:0035639//purine ribonucleoside triphosphate binding;GO:0032555//purine ribonucleotide binding;GO:0005524//ATP binding;GO:0032549//ribonucleoside binding;GO:0005515//protein binding;GO:0005488//binding;GO:0032…	GO:0009987//cellular process;GO:0006457//protein folding
1.0105	1.2875	0.349503	0.0112347	0.0720415	TRP99	Trp99p	Cellular Processes	Transport and catabolism	ko04146//Peroxisome	K11187	-	GO:0016684//oxidoreductase activity, acting on peroxide as acceptor;GO:0051920//peroxiredoxin activity;GO:0004601//peroxidase activity;GO:0008379//thioredoxin peroxidase activity;GO:0016491//oxidoreductase activity;GO:0003824//catalytic activity;GO:0016209//antioxidant activity	-
0.983	1.2855	0.387066	0.0108164	0.0712076	LPD1	dihydrolipoyl dehydrogenase	Metabolism	Amino acid metabolism;Global and Overview;Carbohydrate metabolism	ko01200//Carbon metabolism;ko00010//Glycolysis / Gluconeogenesis;ko00620//Pyruvate metabolism;ko00260//Glycine, serine and threonine metabolism;ko00020//Citrate cycle (TCA cycle);ko00630//Glyoxylate and dicarboxylate metabolism;ko00280//Valine, leucine and isoleucine degradation;ko00640//Propanoate metabolism	K00382	GO:0043227//membrane-bounded organelle;GO:0043231//intracellular membrane-bounded organelle;GO:0044464//cell part;GO:0005739//mitochondrion;GO:0005737//cytoplasm;GO:0043226//organelle;GO:0043229//intracellular organelle;GO:0005622//intracellular;GO:0044444//cytoplasmic part;GO:0005623//cell;GO:0044424//intracellular part	GO:0048037//cofactor binding;GO:0036094//small molecule binding;GO:0003824//catalytic activity;GO:1901265//nucleoside phosphate binding;GO:0016667//oxidoreductase activity, acting on a sulfur group of donors;GO:1901363//heterocyclic compound binding;GO:0043168//anion binding;GO:0000166//nucleotide binding;GO:0050662//coenzyme binding;GO:0016668//oxidoreductase activity, acting on a sulfur group o…	GO:0036180//filamentous growth of a population of unicellular organisms in response to biotic stimulus;GO:0045454//cell redox homeostasis;GO:0030447//filamentous growth;GO:0055114//oxidation-reduction process;GO:0042592//homeostatic process;GO:0044710//single-organism metabolic process;GO:0008152//metabolic process;GO:0065007//biological regulation;GO:0065008//regulation of biological quality;GO:…
1.0005	1.284	0.359924	0.0145663	0.0768473	-	hypothetical protein	-	-	-	-	-	GO:0005488//binding;GO:0005543//phospholipid binding;GO:0035091//phosphatidylinositol binding;GO:1901981//phosphatidylinositol phosphate binding;GO:0043167//ion binding;GO:0008289//lipid binding;GO:0070273//phosphatidylinositol-4-phosphate binding;GO:0043168//anion binding	GO:0051179//localization;GO:1902582//single-organism intracellular transport;GO:0016192//vesicle-mediated transport;GO:0051649//establishment of localization in cell;GO:0048193//Golgi vesicle transport;GO:0044699//single-organism process;GO:0046907//intracellular transport;GO:0044765//single-organism transport;GO:0006810//transport;GO:0051641//cellular localization;GO:1902578//single-organism loc…
1.006	1.283	0.350891	0.0208493	0.0884447	CYM1	Cym1p	-	-	-	-	GO:0031974//membrane-enclosed lumen;GO:0043229//intracellular organelle;GO:0031975//envelope;GO:0005758//mitochondrial intermembrane space;GO:0031970//organelle envelope lumen;GO:0044464//cell part;GO:0044446//intracellular organelle part;GO:0043226//organelle;GO:0005740//mitochondrial envelope;GO:0005739//mitochondrion;GO:0044444//cytoplasmic part;GO:0031967//organelle envelope;GO:0044422//organ…	GO:0008233//peptidase activity;GO:0046872//metal ion binding;GO:0008237//metallopeptidase activity;GO:0043169//cation binding;GO:0016787//hydrolase activity;GO:0005488//binding;GO:0003824//catalytic activity;GO:0043167//ion binding;GO:0070011//peptidase activity, acting on L-amino acid peptides;GO:0004175//endopeptidase activity;GO:0004222//metalloendopeptidase activity	GO:0009057//macromolecule catabolic process;GO:0044265//cellular macromolecule catabolic process;GO:0009987//cellular process;GO:0044260//cellular macromolecule metabolic process;GO:1901575//organic substance catabolic process;GO:0006508//proteolysis;GO:0051603//proteolysis involved in cellular protein catabolic process;GO:0030163//protein catabolic process;GO:0019538//protein metabolic process;G…
1.003	1.283	0.3552	0.0129293	0.0748575	ALA1	alanine--tRNA ligase	Genetic Information Processing	Translation	ko00970//Aminoacyl-tRNA biosynthesis	K01872	GO:0044444//cytoplasmic part;GO:0043229//intracellular organelle;GO:0044464//cell part;GO:0044424//intracellular part;GO:0043226//organelle;GO:0005737//cytoplasm;GO:0043231//intracellular membrane-bounded organelle;GO:0043227//membrane-bounded organelle;GO:0005739//mitochondrion;GO:0005623//cell;GO:0005622//intracellular	GO:0017076//purine nucleotide binding;GO:0016876//ligase activity, forming aminoacyl-tRNA and related compounds;GO:1901265//nucleoside phosphate binding;GO:0001883//purine nucleoside binding;GO:0004812//aminoacyl-tRNA ligase activity;GO:0005488//binding;GO:0036094//small molecule binding;GO:0003723//RNA binding;GO:0001882//nucleoside binding;GO:0003676//nucleic acid binding;GO:0016875//ligase act…	GO:0006996//organelle organization;GO:1901576//organic substance biosynthetic process;GO:0006807//nitrogen compound metabolic process;GO:0043043//peptide biosynthetic process;GO:0044260//cellular macromolecule metabolic process;GO:0044237//cellular metabolic process;GO:0007005//mitochondrion organization;GO:0006399//tRNA metabolic process;GO:0034641//cellular nitrogen compound metabolic process;G…
1.005	1.282	0.351201	0.0324437	0.107416	CIC1	Cic1p	-	-	-	-	GO:0044464//cell part;GO:0032991//macromolecular complex;GO:0005623//cell;GO:0044424//intracellular part;GO:0000502//proteasome complex;GO:0043234//protein complex;GO:0005622//intracellular	-	-
0.9435	1.2815	0.441739	0.0402487	0.115832	-	DEAH-box ATP-dependent RNA helicase	Genetic Information Processing	Transcription	ko03040//Spliceosome	K12820	-	GO:0035639//purine ribonucleoside triphosphate binding;GO:0016787//hydrolase activity;GO:0070035//purine NTP-dependent helicase activity;GO:0016887//ATPase activity;GO:0032549//ribonucleoside binding;GO:0005524//ATP binding;GO:1901363//heterocyclic compound binding;GO:0097159//organic cyclic compound binding;GO:0043167//ion binding;GO:0001883//purine nucleoside binding;GO:0016818//hydrolase activ…	-
0.957	1.2805	0.420116	0.0365367	0.111767	APN1	DNA-(apurinic or apyrimidinic site) lyase	Genetic Information Processing	Replication and repair	ko03410//Base excision repair	K10771	GO:0044444//cytoplasmic part;GO:0005623//cell;GO:0005634//nucleus;GO:0043226//organelle;GO:0043231//intracellular membrane-bounded organelle;GO:0005737//cytoplasm;GO:0043227//membrane-bounded organelle;GO:0005622//intracellular;GO:0005739//mitochondrion;GO:0044464//cell part;GO:0044424//intracellular part;GO:0043229//intracellular organelle	GO:0004518//nuclease activity;GO:0016829//lyase activity;GO:0043169//cation binding;GO:0016787//hydrolase activity;GO:0043167//ion binding;GO:0004529//exodeoxyribonuclease activity;GO:0046914//transition metal ion binding;GO:0003677//DNA binding;GO:1901363//heterocyclic compound binding;GO:0008270//zinc ion binding;GO:0016796//exonuclease activity, active with either ribo- or deoxyribonucleic aci…	GO:0006950//response to stress;GO:0071704//organic substance metabolic process;GO:0044237//cellular metabolic process;GO:0090304//nucleic acid metabolic process;GO:0006281//DNA repair;GO:0006284//base-excision repair;GO:0046700//heterocycle catabolic process;GO:0000738//DNA catabolic process, exonucleolytic;GO:0044710//single-organism metabolic process;GO:0051716//cellular response to stimulus;GO…
1.03	1.28	0.313499	0.0244388	0.0946893	-	putative serine hydrolase	-	-	-	-	-	-	-
0.9765	1.279	0.389324	0.0111121	0.0718941	MPP10	rRNA-processing protein	Genetic Information Processing	Translation	ko03008//Ribosome biogenesis in eukaryotes	K14559	GO:0030684//preribosome;GO:1990904//ribonucleoprotein complex;GO:0032991//macromolecular complex;GO:0005623//cell;GO:0044424//intracellular part;GO:0044422//organelle part;GO:0043228//non-membrane-bounded organelle;GO:0070013//intracellular organelle lumen;GO:0043227//membrane-bounded organelle;GO:0043231//intracellular membrane-bounded organelle;GO:0005634//nucleus;GO:0044452//nucleolar part;GO:…	-	GO:0022613//ribonucleoprotein complex biogenesis;GO:0044085//cellular component biogenesis;GO:0034641//cellular nitrogen compound metabolic process;GO:0071840//cellular component organization or biogenesis;GO:0044260//cellular macromolecule metabolic process;GO:0006807//nitrogen compound metabolic process;GO:0016070//RNA metabolic process;GO:0009987//cellular process;GO:0043170//macromolecule met…
1.0155	1.279	0.332826	0.00526245	0.0615596	SHP1	protein phosphatase regulator	-	-	-	-	-	-	-
1.0065	1.2785	0.345105	0.0312399	0.106599	GDA1	guanosine diphosphatase	-	-	-	-	GO:0043231//intracellular membrane-bounded organelle;GO:0005623//cell;GO:0005737//cytoplasm;GO:0012505//endomembrane system;GO:0031090//organelle membrane;GO:0098588//bounding membrane of organelle;GO:0005794//Golgi apparatus;GO:0005622//intracellular;GO:0016020//membrane;GO:0031224//intrinsic component of membrane;GO:0044444//cytoplasmic part;GO:0044425//membrane part;GO:0044424//intracellular p…	GO:0016787//hydrolase activity;GO:0003824//catalytic activity;GO:0017110//nucleoside-diphosphatase activity;GO:0004382//guanosine-diphosphatase activity;GO:0045134//uridine-diphosphatase activity;GO:0016462//pyrophosphatase activity;GO:0016818//hydrolase activity, acting on acid anhydrides, in phosphorus-containing anhydrides;GO:0016817//hydrolase activity, acting on acid anhydrides	GO:0008152//metabolic process;GO:0071852//fungal-type cell wall organization or biogenesis;GO:0043170//macromolecule metabolic process;GO:0043413//macromolecule glycosylation;GO:1901137//carbohydrate derivative biosynthetic process;GO:0044267//cellular protein metabolic process;GO:0044763//single-organism cellular process;GO:0030447//filamentous growth;GO:0071214//cellular response to abiotic sti…
1.0115	1.2785	0.337956	0.00534898	0.061645	-	putative mitochondrial 37S ribosomal protein MRPS12	Genetic Information Processing	Translation	ko03010//Ribosome	K02950	GO:0043232//intracellular non-membrane-bounded organelle;GO:0044391//ribosomal subunit;GO:0005623//cell;GO:0044464//cell part;GO:1990904//ribonucleoprotein complex;GO:0044424//intracellular part;GO:0030529//intracellular ribonucleoprotein complex;GO:0043228//non-membrane-bounded organelle;GO:0005840//ribosome;GO:0005622//intracellular;GO:0043226//organelle;GO:0044422//organelle part;GO:0044446//i…	GO:0005198//structural molecule activity;GO:0003735//structural constituent of ribosome	GO:0044237//cellular metabolic process;GO:0006412//translation;GO:0043603//cellular amide metabolic process;GO:0006807//nitrogen compound metabolic process;GO:0009058//biosynthetic process;GO:0044249//cellular biosynthetic process;GO:0034641//cellular nitrogen compound metabolic process;GO:0044238//primary metabolic process;GO:1901566//organonitrogen compound biosynthetic process;GO:0010467//gene…
1.024	1.278	0.319672	0.0110293	0.0715639	APM1	Apm1p	-	-	-	-	GO:0005737//cytoplasm;GO:0044444//cytoplasmic part;GO:0005622//intracellular;GO:0048475//coated membrane;GO:0044425//membrane part;GO:0098796//membrane protein complex;GO:0032991//macromolecular complex;GO:0016020//membrane;GO:0030131//clathrin adaptor complex;GO:0030117//membrane coat;GO:0043234//protein complex;GO:0005623//cell;GO:0044464//cell part;GO:0030119//AP-type membrane coat adaptor com…	-	GO:0031669//cellular response to nutrient levels;GO:0040007//growth;GO:0051234//establishment of localization;GO:0006886//intracellular protein transport;GO:0051649//establishment of localization in cell;GO:0006950//response to stress;GO:0016192//vesicle-mediated transport;GO:0070727//cellular macromolecule localization;GO:0006810//transport;GO:0033036//macromolecule localization;GO:0051641//cell…
0.961	1.2765	0.409585	0.0369569	0.11178	-	cytochrome c oxidase subunit VIb	-	-	-	-	-	-	-
0.9975	1.276	0.35524	0.046931	0.125132	RRP9	Rrp9p	-	-	-	-	GO:0030684//preribosome;GO:0044424//intracellular part;GO:0005622//intracellular;GO:0032040//small-subunit processome;GO:1990904//ribonucleoprotein complex;GO:0005623//cell;GO:0032991//macromolecular complex;GO:0030529//intracellular ribonucleoprotein complex;GO:0044464//cell part	-	GO:0035690//cellular response to drug;GO:0050896//response to stimulus;GO:0070887//cellular response to chemical stimulus;GO:0051716//cellular response to stimulus;GO:0042221//response to chemical;GO:0009987//cellular process;GO:0042493//response to drug
1.04	1.2755	0.294479	0.0339226	0.109721	CDC28	cyclin-dependent serine/threonine-protein kinase	Cellular Processes	Cell growth and death	ko04111//Cell cycle - yeast;ko04113//Meiosis - yeast	K04563	-	GO:0035639//purine ribonucleoside triphosphate binding;GO:0043167//ion binding;GO:0032553//ribonucleotide binding;GO:0097159//organic cyclic compound binding;GO:0005524//ATP binding;GO:0004672//protein kinase activity;GO:0032559//adenyl ribonucleotide binding;GO:0004693//cyclin-dependent protein serine/threonine kinase activity;GO:0016301//kinase activity;GO:0043168//anion binding;GO:1901363//het…	GO:0044772//mitotic cell cycle phase transition;GO:0016043//cellular component organization;GO:0007049//cell cycle;GO:0022402//cell cycle process;GO:0030447//filamentous growth;GO:0040007//growth;GO:0030448//hyphal growth;GO:0006468//protein phosphorylation;GO:0006464//cellular protein modification process;GO:0044770//cell cycle phase transition;GO:0050789//regulation of biological process;GO:000…
1.037	1.275	0.298081	0.0347499	0.110827	RAD6	E2 ubiquitin-conjugating protein	-	-	-	-	GO:1902494//catalytic complex;GO:0000151//ubiquitin ligase complex;GO:0000792//heterochromatin;GO:0033503//HULC complex;GO:0044427//chromosomal part;GO:0043232//intracellular non-membrane-bounded organelle;GO:0044444//cytoplasmic part;GO:0097505//Rad6-Rad18 complex;GO:0005622//intracellular;GO:0005737//cytoplasm;GO:0043226//organelle;GO:0005634//nucleus;GO:0000785//chromatin;GO:1990234//transfera…	GO:0035639//purine ribonucleoside triphosphate binding;GO:0061650//ubiquitin-like protein conjugating enzyme activity;GO:0036094//small molecule binding;GO:0043168//anion binding;GO:0001882//nucleoside binding;GO:1901363//heterocyclic compound binding;GO:0032559//adenyl ribonucleotide binding;GO:0061631//ubiquitin conjugating enzyme activity;GO:0004842//ubiquitin-protein transferase activity;GO:0…	GO:0008152//metabolic process;GO:0032268//regulation of cellular protein metabolic process;GO:0050789//regulation of biological process;GO:0043934//sporulation;GO:0023057//negative regulation of signaling;GO:0006281//DNA repair;GO:0040029//regulation of gene expression, epigenetic;GO:0051252//regulation of RNA metabolic process;GO:0048856//anatomical structure development;GO:0044238//primary meta…
1.0075	1.273	0.337453	0.0130753	0.075005	-	hypothetical protein	-	-	-	-	GO:0031224//intrinsic component of membrane;GO:0016021//integral component of membrane;GO:0044425//membrane part;GO:0016020//membrane	-	-
1.0055	1.271	0.338051	0.00697668	0.0638019	-	hypothetical protein	-	-	-	-	-	GO:0003824//catalytic activity;GO:0016788//hydrolase activity, acting on ester bonds;GO:0004725//protein tyrosine phosphatase activity;GO:0042578//phosphoric ester hydrolase activity;GO:0016791//phosphatase activity;GO:0004721//phosphoprotein phosphatase activity;GO:0016787//hydrolase activity	GO:0044237//cellular metabolic process;GO:0006793//phosphorus metabolic process;GO:0009987//cellular process;GO:0016311//dephosphorylation;GO:0008152//metabolic process;GO:0006796//phosphate-containing compound metabolic process
0.9975	1.2705	0.349008	0.00264192	0.053316	-	mitochondrial 54S ribosomal protein YmL49	-	-	-	-	GO:0005737//cytoplasm;GO:0032991//macromolecular complex;GO:0005622//intracellular;GO:0044464//cell part;GO:0044424//intracellular part;GO:0005623//cell;GO:1990904//ribonucleoprotein complex;GO:0043228//non-membrane-bounded organelle;GO:0043232//intracellular non-membrane-bounded organelle;GO:0030529//intracellular ribonucleoprotein complex;GO:0043226//organelle;GO:0005840//ribosome;GO:0044444//c…	-	-
0.9965	1.2705	0.350455	0.0195957	0.0858962	LMO1	Lmo1p	-	-	-	-	-	-	-
1.0225	1.27	0.312728	0.019351	0.0854987	RIX7	putative AAA family ATPase	Genetic Information Processing	Translation	ko03008//Ribosome biogenesis in eukaryotes	K14571	-	GO:0043168//anion binding;GO:0001882//nucleoside binding;GO:0032559//adenyl ribonucleotide binding;GO:0097367//carbohydrate derivative binding;GO:1901265//nucleoside phosphate binding;GO:0005488//binding;GO:0001883//purine nucleoside binding;GO:0005524//ATP binding;GO:0032553//ribonucleotide binding;GO:0043167//ion binding;GO:0017076//purine nucleotide binding;GO:0035639//purine ribonucleoside tr…	-
1.011	1.2695	0.328477	0.0031328	0.053316	-	mitochondrial 54S ribosomal protein YmL35	-	-	-	-	GO:0005840//ribosome;GO:0043226//organelle;GO:0043228//non-membrane-bounded organelle;GO:0044464//cell part;GO:0043229//intracellular organelle;GO:0005737//cytoplasm;GO:0043232//intracellular non-membrane-bounded organelle;GO:1990904//ribonucleoprotein complex;GO:0005622//intracellular;GO:0032991//macromolecular complex;GO:0044444//cytoplasmic part;GO:0030529//intracellular ribonucleoprotein comp…	-	-
0.9925	1.2685	0.353985	0.00208028	0.0530721	UBP6	ubiquitin-specific protease	-	-	-	-	-	GO:0003824//catalytic activity;GO:0016787//hydrolase activity;GO:0008234//cysteine-type peptidase activity;GO:0101005//ubiquitinyl hydrolase activity;GO:0019783//ubiquitin-like protein-specific protease activity;GO:0070011//peptidase activity, acting on L-amino acid peptides;GO:0008233//peptidase activity;GO:0036459//thiol-dependent ubiquitinyl hydrolase activity	GO:0009987//cellular process;GO:0051603//proteolysis involved in cellular protein catabolic process;GO:0043170//macromolecule metabolic process;GO:0009056//catabolic process;GO:0009057//macromolecule catabolic process;GO:0044257//cellular protein catabolic process;GO:0030163//protein catabolic process;GO:0044260//cellular macromolecule metabolic process;GO:0006511//ubiquitin-dependent protein cat…
0.991	1.2685	0.356167	0.0336203	0.109633	-	hypothetical protein	-	-	-	-	-	-	-
1.0025	1.268	0.338953	0.00654937	0.0632324	HEM14	oxygen-dependent protoporphyrinogen oxidase	Metabolism	Metabolism of cofactors and vitamins	ko00860//Porphyrin and chlorophyll metabolism	K00231	GO:0016020//membrane;GO:0044425//membrane part;GO:0031224//intrinsic component of membrane;GO:0016021//integral component of membrane	GO:0016491//oxidoreductase activity;GO:0070818//protoporphyrinogen oxidase activity;GO:0003824//catalytic activity;GO:0016627//oxidoreductase activity, acting on the CH-CH group of donors;GO:0004729//oxygen-dependent protoporphyrinogen oxidase activity;GO:0016634//oxidoreductase activity, acting on the CH-CH group of donors, oxygen as acceptor	GO:0051186//cofactor metabolic process;GO:0033013//tetrapyrrole metabolic process;GO:0044699//single-organism process;GO:0044271//cellular nitrogen compound biosynthetic process;GO:0055114//oxidation-reduction process;GO:0006807//nitrogen compound metabolic process;GO:1901564//organonitrogen compound metabolic process;GO:0071704//organic substance metabolic process;GO:1901362//organic cyclic comp…
0.9995	1.267	0.342138	0.0368329	0.11178	SIK1	snoRNP complex protein	Genetic Information Processing	Translation	ko03008//Ribosome biogenesis in eukaryotes	K14564	GO:0030684//preribosome;GO:0005623//cell;GO:0032991//macromolecular complex;GO:1990904//ribonucleoprotein complex;GO:0044424//intracellular part;GO:0044464//cell part;GO:0032040//small-subunit processome;GO:0030529//intracellular ribonucleoprotein complex;GO:0005622//intracellular	-	-
0.949	1.2665	0.416367	0.0426402	0.118137	-	mRNA-binding protein	-	-	-	-	GO:0005622//intracellular;GO:0005819//spindle;GO:0005634//nucleus;GO:0005815//microtubule organizing center;GO:0044422//organelle part;GO:0043227//membrane-bounded organelle;GO:0015630//microtubule cytoskeleton;GO:0043232//intracellular non-membrane-bounded organelle;GO:0005856//cytoskeleton;GO:0043226//organelle;GO:0005623//cell;GO:0072686//mitotic spindle;GO:0044732//mitotic spindle pole body;G…	-	-
1.022	1.266	0.308882	0.0493193	0.127856	SNQ2	ATP-binding cassette transporter	Environmental Information Processing	Membrane transport	ko02010//ABC transporters	K08712	GO:0016021//integral component of membrane;GO:0044425//membrane part;GO:0044464//cell part;GO:0005886//plasma membrane;GO:0016020//membrane;GO:0031224//intrinsic component of membrane;GO:0071944//cell periphery;GO:0005623//cell	GO:0022857//transmembrane transporter activity;GO:0043168//anion binding;GO:0032550//purine ribonucleoside binding;GO:0016787//hydrolase activity;GO:0030554//adenyl nucleotide binding;GO:0016887//ATPase activity;GO:0005524//ATP binding;GO:0036094//small molecule binding;GO:0032555//purine ribonucleotide binding;GO:0042623//ATPase activity, coupled;GO:1901265//nucleoside phosphate binding;GO:00429…	GO:0071702//organic substance transport;GO:0042221//response to chemical;GO:0042493//response to drug;GO:1902578//single-organism localization;GO:0070887//cellular response to chemical stimulus;GO:0006869//lipid transport;GO:0033036//macromolecule localization;GO:0035690//cellular response to drug;GO:0015850//organic hydroxy compound transport;GO:0051179//localization;GO:0035376//sterol import;GO…
0.9945	1.2655	0.347664	0.0250269	0.0954728	ERG26	sterol-4-alpha-carboxylate 3-dehydrogenase (decarboxylating)	Metabolism	Lipid metabolism	ko00100//Steroid biosynthesis	K07748	-	GO:0000252//C-3 sterol dehydrogenase (C-4 sterol decarboxylase) activity;GO:0033764//steroid dehydrogenase activity, acting on the CH-OH group of donors, NAD or NADP as acceptor;GO:0016616//oxidoreductase activity, acting on the CH-OH group of donors, NAD or NADP as acceptor;GO:0003824//catalytic activity;GO:0016491//oxidoreductase activity;GO:0016229//steroid dehydrogenase activity;GO:0003854//3…	GO:0008204//ergosterol metabolic process;GO:0016129//phytosteroid biosynthetic process;GO:0044711//single-organism biosynthetic process;GO:0044249//cellular biosynthetic process;GO:1901576//organic substance biosynthetic process;GO:1902652//secondary alcohol metabolic process;GO:0044238//primary metabolic process;GO:0008610//lipid biosynthetic process;GO:0044283//small molecule biosynthetic proce…
0.9845	1.264	0.360533	0.0139614	0.0766047	-	hypothetical protein	-	-	-	-	-	-	-
0.9985	1.2635	0.339591	0.0218292	0.0906272	MSI3	adenyl-nucleotide exchange factor	Genetic Information Processing	Folding, sorting and degradation	ko04141//Protein processing in endoplasmic reticulum	K09485	GO:0005622//intracellular;GO:0044464//cell part;GO:0044424//intracellular part;GO:0005737//cytoplasm;GO:0005623//cell	GO:0097159//organic cyclic compound binding;GO:0043167//ion binding;GO:0032553//ribonucleotide binding;GO:0043168//anion binding;GO:0032549//ribonucleoside binding;GO:0001883//purine nucleoside binding;GO:0017076//purine nucleotide binding;GO:0032559//adenyl ribonucleotide binding;GO:0036094//small molecule binding;GO:1901265//nucleoside phosphate binding;GO:1901363//heterocyclic compound binding…	GO:0035690//cellular response to drug;GO:0070887//cellular response to chemical stimulus;GO:0042493//response to drug;GO:0009987//cellular process;GO:0042221//response to chemical;GO:0051704//multi-organism process;GO:0009405//pathogenesis;GO:0050896//response to stimulus;GO:0051716//cellular response to stimulus
0.991	1.263	0.349898	0.013487	0.0757555	RPN3	proteasome regulatory particle lid subunit	Genetic Information Processing	Folding, sorting and degradation	ko03050//Proteasome	K03033	GO:0044464//cell part;GO:0005622//intracellular;GO:0044424//intracellular part;GO:0043234//protein complex;GO:0032991//macromolecular complex;GO:0005623//cell;GO:0000502//proteasome complex	GO:0098772//molecular function regulator;GO:0030234//enzyme regulator activity	GO:0050789//regulation of biological process;GO:0019222//regulation of metabolic process;GO:0060255//regulation of macromolecule metabolic process;GO:0009894//regulation of catabolic process;GO:0042176//regulation of protein catabolic process;GO:0065007//biological regulation;GO:0080090//regulation of primary metabolic process;GO:0051246//regulation of protein metabolic process
1.011	1.262	0.319929	0.0026003	0.053316	-	hypothetical protein	-	-	-	-	-	GO:0016787//hydrolase activity;GO:0008237//metallopeptidase activity;GO:0070011//peptidase activity, acting on L-amino acid peptides;GO:0046872//metal ion binding;GO:0046914//transition metal ion binding;GO:0003824//catalytic activity;GO:0043169//cation binding;GO:0043167//ion binding;GO:0008233//peptidase activity;GO:0004177//aminopeptidase activity;GO:0008270//zinc ion binding;GO:0005488//bindi…	GO:0008152//metabolic process;GO:0044238//primary metabolic process;GO:0071704//organic substance metabolic process;GO:0043170//macromolecule metabolic process;GO:0006508//proteolysis;GO:0019538//protein metabolic process
0.9715	1.2605	0.37571	0.01269	0.0742161	GAL10	bifunctional UDP-glucose 4-epimerase/aldose 1-epimerase	Metabolism	Carbohydrate metabolism	ko00010//Glycolysis / Gluconeogenesis;ko00520//Amino sugar and nucleotide sugar metabolism;ko00052//Galactose metabolism	K01784	-	GO:0003824//catalytic activity;GO:0005488//binding;GO:0016853//isomerase activity;GO:0016854//racemase and epimerase activity;GO:0016857//racemase and epimerase activity, acting on carbohydrates and derivatives;GO:0003978//UDP-glucose 4-epimerase activity;GO:0030246//carbohydrate binding	GO:0044723//single-organism carbohydrate metabolic process;GO:0044710//single-organism metabolic process;GO:0005975//carbohydrate metabolic process;GO:0019318//hexose metabolic process;GO:0005996//monosaccharide metabolic process;GO:0044699//single-organism process;GO:0006012//galactose metabolic process;GO:0008152//metabolic process;GO:0044238//primary metabolic process;GO:0044281//small molecul…
1.014	1.26	0.313366	0.00874665	0.0666656	FAT1	long-chain fatty acid transporter	-	-	-	-	-	GO:0004467//long-chain fatty acid-CoA ligase activity;GO:0016874//ligase activity;GO:0015645//fatty acid ligase activity;GO:0003824//catalytic activity;GO:0016877//ligase activity, forming carbon-sulfur bonds	GO:0072330//monocarboxylic acid biosynthetic process;GO:0046394//carboxylic acid biosynthetic process;GO:0008152//metabolic process;GO:0009058//biosynthetic process;GO:0008610//lipid biosynthetic process;GO:0044710//single-organism metabolic process;GO:0032787//monocarboxylic acid metabolic process;GO:0044699//single-organism process;GO:0044255//cellular lipid metabolic process;GO:0006631//fatty …
0.9655	1.2595	0.383503	0.0361892	0.111767	CDC42	Rho family GTPase	Cellular Processes;Environmental Information Processing	Signal transduction;Transport and catabolism	ko04144//Endocytosis;ko04011//MAPK signaling pathway - yeast	K04393	GO:0043234//protein complex;GO:0000133//polarisome;GO:0030427//site of polarized growth;GO:0044444//cytoplasmic part;GO:0005886//plasma membrane;GO:0005623//cell;GO:0031521//spitzenkorper;GO:0032991//macromolecular complex;GO:0044464//cell part;GO:0012505//endomembrane system;GO:0005737//cytoplasm;GO:0005938//cell cortex;GO:0016020//membrane;GO:0005933//cellular bud;GO:0005934//cellular bud tip;G…	GO:0043167//ion binding;GO:0097367//carbohydrate derivative binding;GO:0043168//anion binding;GO:1901363//heterocyclic compound binding;GO:0001882//nucleoside binding;GO:0000166//nucleotide binding;GO:0032561//guanyl ribonucleotide binding;GO:0097159//organic cyclic compound binding;GO:0017076//purine nucleotide binding;GO:1901265//nucleoside phosphate binding;GO:0032553//ribonucleotide binding;G…	GO:0000003//reproduction;GO:0050789//regulation of biological process;GO:0048584//positive regulation of response to stimulus;GO:0009987//cellular process;GO:0002833//positive regulation of response to biotic stimulus;GO:0007165//signal transduction;GO:1900430//positive regulation of filamentous growth of a population of unicellular organisms;GO:0007264//small GTPase mediated signal transduction;…
0.992	1.258	0.34272	0.0250799	0.0954728	-	hypothetical protein	-	-	-	-	GO:0031981//nuclear lumen;GO:0043227//membrane-bounded organelle;GO:0043228//non-membrane-bounded organelle;GO:0043232//intracellular non-membrane-bounded organelle;GO:0043231//intracellular membrane-bounded organelle;GO:0044428//nuclear part;GO:0043229//intracellular organelle;GO:0031974//membrane-enclosed lumen;GO:0005634//nucleus;GO:0043226//organelle;GO:0044464//cell part;GO:0070013//intracel…	-	GO:0042254//ribosome biogenesis;GO:0071840//cellular component organization or biogenesis;GO:0044085//cellular component biogenesis;GO:0022613//ribonucleoprotein complex biogenesis
0.954	1.2575	0.398497	0.0310178	0.106342	-	hypothetical protein	Metabolism	Energy metabolism	ko00190//Oxidative phosphorylation	K03934	-	GO:0003824//catalytic activity;GO:0016651//oxidoreductase activity, acting on NAD(P)H;GO:0051540//metal cluster binding;GO:0016491//oxidoreductase activity;GO:0051536//iron-sulfur cluster binding;GO:0005488//binding	GO:0044710//single-organism metabolic process;GO:0055114//oxidation-reduction process;GO:0044699//single-organism process;GO:0008152//metabolic process
0.942	1.257	0.416186	0.0498924	0.128751	VMA7	H(+)-transporting V1 sector ATPase subunit F	Cellular Processes;Metabolism	Transport and catabolism;Energy metabolism	ko00190//Oxidative phosphorylation;ko04145//Phagosome	K02151	GO:0033176//proton-transporting V-type ATPase complex;GO:0043234//protein complex;GO:0044425//membrane part;GO:0033178//proton-transporting two-sector ATPase complex, catalytic domain;GO:0033180//proton-transporting V-type ATPase, V1 domain;GO:0032991//macromolecular complex;GO:0098796//membrane protein complex;GO:0016469//proton-transporting two-sector ATPase complex;GO:0016020//membrane	GO:0022804//active transmembrane transporter activity;GO:0044769//ATPase activity, coupled to transmembrane movement of ions, rotational mechanism;GO:0016820//hydrolase activity, acting on acid anhydrides, catalyzing transmembrane movement of substances;GO:0043492//ATPase activity, coupled to movement of substances;GO:0036442//hydrogen-exporting ATPase activity;GO:0022892//substrate-specific tran…	GO:0051179//localization;GO:0090662//ATP hydrolysis coupled transmembrane transport;GO:0098660//inorganic ion transmembrane transport;GO:0044699//single-organism process;GO:0015992//proton transport;GO:0006818//hydrogen transport;GO:1902600//hydrogen ion transmembrane transport;GO:0006812//cation transport;GO:0006811//ion transport;GO:0098655//cation transmembrane transport;GO:0051234//establishm…
1.02	1.2565	0.300842	0.0394827	0.114599	RNA1	GTPase-activating protein	Genetic Information Processing	Translation	ko03013//RNA transport	K14319	-	GO:0030695//GTPase regulator activity;GO:0060589//nucleoside-triphosphatase regulator activity;GO:0030234//enzyme regulator activity;GO:0098772//molecular function regulator;GO:0005096//GTPase activator activity;GO:0008047//enzyme activator activity	-
0.9885	1.256	0.345524	0.00367581	0.0560178	-	hexadecenal dehydrogenase	Metabolism	Amino acid metabolism;Carbohydrate metabolism;Metabolism of other amino acids;Lipid metabolism	ko00010//Glycolysis / Gluconeogenesis;ko00620//Pyruvate metabolism;ko00330//Arginine and proline metabolism;ko00561//Glycerolipid metabolism;ko00071//Fatty acid degradation;ko00280//Valine, leucine and isoleucine degradation;ko00410//beta-Alanine metabolism;ko00380//Tryptophan metabolism;ko00310//Lysine degradation;ko00340//Histidine metabolism;ko00040//Pentose and glucuronate interconversions;ko…	K00128	-	GO:0016491//oxidoreductase activity;GO:0004030//aldehyde dehydrogenase [NAD(P)+] activity;GO:0003824//catalytic activity;GO:0016620//oxidoreductase activity, acting on the aldehyde or oxo group of donors, NAD or NADP as acceptor;GO:0016903//oxidoreductase activity, acting on the aldehyde or oxo group of donors	GO:0044710//single-organism metabolic process;GO:0008152//metabolic process;GO:0055114//oxidation-reduction process;GO:0044237//cellular metabolic process;GO:0071704//organic substance metabolic process;GO:0009987//cellular process;GO:0006081//cellular aldehyde metabolic process;GO:0044763//single-organism cellular process;GO:0044699//single-organism process
0.997	1.2555	0.332597	0.024142	0.0943127	-	frequenin	-	-	-	-	-	GO:0043167//ion binding;GO:0005488//binding;GO:0043169//cation binding;GO:0005509//calcium ion binding;GO:0046872//metal ion binding	-
0.972	1.255	0.368659	0.01825	0.0830815	-	hypothetical protein	-	-	-	-	-	GO:0005488//binding;GO:0043167//ion binding;GO:0043169//cation binding;GO:0003824//catalytic activity;GO:0046914//transition metal ion binding;GO:0016491//oxidoreductase activity;GO:0008270//zinc ion binding;GO:0046872//metal ion binding	GO:0044710//single-organism metabolic process;GO:0008152//metabolic process;GO:0044699//single-organism process;GO:0055114//oxidation-reduction process
0.992	1.255	0.339275	0.042912	0.118366	TIF34	translation initiation factor eIF3 subunit i	Genetic Information Processing	Translation	ko03013//RNA transport	K03246	GO:0044464//cell part;GO:0005623//cell;GO:0030529//intracellular ribonucleoprotein complex;GO:0033290//eukaryotic 48S preinitiation complex;GO:1990904//ribonucleoprotein complex;GO:0005852//eukaryotic translation initiation factor 3 complex;GO:0043234//protein complex;GO:0044424//intracellular part;GO:0005737//cytoplasm;GO:0005622//intracellular;GO:0016282//eukaryotic 43S preinitiation complex;GO…	GO:0005488//binding;GO:0097159//organic cyclic compound binding;GO:0003676//nucleic acid binding;GO:0003723//RNA binding;GO:0008135//translation factor activity, RNA binding;GO:0003743//translation initiation factor activity;GO:1901363//heterocyclic compound binding	GO:0009987//cellular process;GO:0034641//cellular nitrogen compound metabolic process;GO:2000112//regulation of cellular macromolecule biosynthetic process;GO:0044260//cellular macromolecule metabolic process;GO:0006518//peptide metabolic process;GO:0065003//macromolecular complex assembly;GO:0019538//protein metabolic process;GO:0006412//translation;GO:0051246//regulation of protein metabolic pr…
0.954	1.2545	0.395051	0.0419579	0.117524	MEC1	protein kinase	Cellular Processes	Cell growth and death	ko04111//Cell cycle - yeast;ko04113//Meiosis - yeast	K02543	GO:0044424//intracellular part;GO:0005622//intracellular;GO:0044464//cell part;GO:0043231//intracellular membrane-bounded organelle;GO:0005634//nucleus;GO:0043229//intracellular organelle;GO:0043227//membrane-bounded organelle;GO:0005623//cell;GO:0043226//organelle	GO:1901265//nucleoside phosphate binding;GO:0030554//adenyl nucleotide binding;GO:0043167//ion binding;GO:0032553//ribonucleotide binding;GO:0097159//organic cyclic compound binding;GO:0032550//purine ribonucleoside binding;GO:0001882//nucleoside binding;GO:1901363//heterocyclic compound binding;GO:0017076//purine nucleotide binding;GO:0043168//anion binding;GO:0032549//ribonucleoside binding;GO:…	GO:0009987//cellular process;GO:0000003//reproduction;GO:0016568//chromatin modification;GO:0090304//nucleic acid metabolic process;GO:0006996//organelle organization;GO:0050896//response to stimulus;GO:0071840//cellular component organization or biogenesis;GO:0006950//response to stress;GO:0044763//single-organism cellular process;GO:0008152//metabolic process;GO:0046483//heterocycle metabolic p…
1.0445	1.2545	0.2643	0.0496922	0.12845	TIM54	Tim54p	-	-	-	-	GO:0043229//intracellular organelle;GO:0044424//intracellular part;GO:0016020//membrane;GO:0005623//cell;GO:0031090//organelle membrane;GO:0005743//mitochondrial inner membrane;GO:0044422//organelle part;GO:0031967//organelle envelope;GO:0044444//cytoplasmic part;GO:0031966//mitochondrial membrane;GO:0044446//intracellular organelle part;GO:0043227//membrane-bounded organelle;GO:0044429//mitochon…	-	GO:0051179//localization;GO:0033036//macromolecule localization;GO:0015031//protein transport;GO:0071702//organic substance transport;GO:0045184//establishment of protein localization;GO:0008104//protein localization;GO:0051234//establishment of localization;GO:0006810//transport
0.995	1.254	0.333769	0.0103284	0.0698246	-	hypothetical protein	Genetic Information Processing	Folding, sorting and degradation	ko04141//Protein processing in endoplasmic reticulum	K14007	GO:0044444//cytoplasmic part;GO:0016020//membrane;GO:0005622//intracellular;GO:0044424//intracellular part;GO:0043226//organelle;GO:0012507//ER to Golgi transport vesicle membrane;GO:0043234//protein complex;GO:0044425//membrane part;GO:0030120//vesicle coat;GO:0043227//membrane-bounded organelle;GO:0044433//cytoplasmic vesicle part;GO:0031988//membrane-bounded vesicle;GO:0030134//ER to Golgi tra…	GO:0043169//cation binding;GO:0046914//transition metal ion binding;GO:0043167//ion binding;GO:0005488//binding;GO:0008270//zinc ion binding;GO:0046872//metal ion binding	GO:0033036//macromolecule localization;GO:0048193//Golgi vesicle transport;GO:0016482//cytoplasmic transport;GO:0006888//ER to Golgi vesicle-mediated transport;GO:0015031//protein transport;GO:0044699//single-organism process;GO:0008104//protein localization;GO:0051641//cellular localization;GO:0045184//establishment of protein localization;GO:0070727//cellular macromolecule localization;GO:00717…
0.988	1.2525	0.342228	0.00384729	0.0560463	ROD1	Rod1p	-	-	-	-	-	-	-
1.0075	1.2525	0.314031	0.0159358	0.0790837	GCD2	translation initiation factor eIF2B subunit delta	Genetic Information Processing	Translation	ko03013//RNA transport	K03680	-	GO:0005488//binding;GO:0003723//RNA binding;GO:0003676//nucleic acid binding;GO:0003743//translation initiation factor activity;GO:1901363//heterocyclic compound binding;GO:0097159//organic cyclic compound binding;GO:0008135//translation factor activity, RNA binding	GO:0043043//peptide biosynthetic process;GO:0019538//protein metabolic process;GO:0010467//gene expression;GO:0044249//cellular biosynthetic process;GO:0009059//macromolecule biosynthetic process;GO:0006413//translational initiation;GO:0043170//macromolecule metabolic process;GO:0034645//cellular macromolecule biosynthetic process;GO:1901566//organonitrogen compound biosynthetic process;GO:000815…
0.9975	1.2525	0.328422	0.0388415	0.114198	-	hypothetical protein	-	-	-	-	GO:0016020//membrane;GO:0044425//membrane part;GO:0016021//integral component of membrane;GO:0031224//intrinsic component of membrane	-	-
1	1.2525	0.324811	0.00631661	0.0628322	SMD3	mRNA splicing protein	Genetic Information Processing;Cellular Processes	Transport and catabolism;Transcription	ko03040//Spliceosome;ko04139//Regulation of mitophagy - yeast	K11088	GO:0019013//viral nucleocapsid;GO:1990904//ribonucleoprotein complex;GO:0005622//intracellular;GO:0044464//cell part;GO:0030529//intracellular ribonucleoprotein complex;GO:0019012//virion;GO:0044424//intracellular part;GO:0044423//virion part;GO:0019028//viral capsid;GO:0032991//macromolecular complex;GO:0005623//cell	-	GO:0071704//organic substance metabolic process;GO:0008152//metabolic process;GO:0009987//cellular process;GO:0006807//nitrogen compound metabolic process;GO:0090304//nucleic acid metabolic process;GO:0016070//RNA metabolic process;GO:0044260//cellular macromolecule metabolic process;GO:0044238//primary metabolic process;GO:0006139//nucleobase-containing compound metabolic process;GO:0043170//mac…
0.9795	1.252	0.354117	0.0463597	0.124467	TRR1	thioredoxin-disulfide reductase	Metabolism	Nucleotide metabolism;Metabolism of other amino acids	ko00240//Pyrimidine metabolism;ko00450//Selenocompound metabolism	K00384	GO:0005829//cytosol;GO:0044444//cytoplasmic part;GO:0044464//cell part;GO:0005623//cell;GO:0005737//cytoplasm;GO:0044424//intracellular part;GO:0005622//intracellular	GO:0043167//ion binding;GO:0016209//antioxidant activity;GO:0043169//cation binding;GO:0016667//oxidoreductase activity, acting on a sulfur group of donors;GO:0016491//oxidoreductase activity;GO:0046914//transition metal ion binding;GO:0005506//iron ion binding;GO:0046872//metal ion binding;GO:0008198//ferrous iron binding;GO:0016651//oxidoreductase activity, acting on NAD(P)H;GO:0016668//oxidore…	GO:0009987//cellular process;GO:0098869//cellular oxidant detoxification;GO:0065007//biological regulation;GO:0000302//response to reactive oxygen species;GO:0010035//response to inorganic substance;GO:0034614//cellular response to reactive oxygen species;GO:0019725//cellular homeostasis;GO:0045454//cell redox homeostasis;GO:0055114//oxidation-reduction process;GO:0000303//response to superoxide;…
1.027	1.25	0.283492	0.0204515	0.0878279	ERV25	Erv25p	-	-	-	-	GO:0071944//cell periphery;GO:0043226//organelle;GO:0043229//intracellular organelle;GO:0030134//ER to Golgi transport vesicle;GO:0044464//cell part;GO:0043231//intracellular membrane-bounded organelle;GO:0016021//integral component of membrane;GO:0005783//endoplasmic reticulum;GO:0005794//Golgi apparatus;GO:0030133//transport vesicle;GO:0030135//coated vesicle;GO:0031988//membrane-bounded vesicl…	-	GO:0044765//single-organism transport;GO:0051179//localization;GO:0015031//protein transport;GO:0044699//single-organism process;GO:0045184//establishment of protein localization;GO:0008104//protein localization;GO:0051649//establishment of localization in cell;GO:0016192//vesicle-mediated transport;GO:1902578//single-organism localization;GO:0033036//macromolecule localization;GO:0016482//cytopl…

## Sheet: down regulation
CK	TA8	log2_FC(TA8/CK)	Pvalue	fdr	Symbol	Description	KEGG_A_class	KEGG_B_class	Pathway	K_ID	GO Component	GO Function	GO Process
0.856	0.1985	-2.10847	0.0173746	0.0822266	UCF1	Ucf1p	-	-	-	-	GO:0005886//plasma membrane;GO:0016020//membrane;GO:0044464//cell part;GO:0071944//cell periphery;GO:0005623//cell	-	GO:0044763//single-organism cellular process;GO:0006112//energy reserve metabolic process;GO:0015980//energy derivation by oxidation of organic compounds;GO:0008152//metabolic process;GO:0044710//single-organism metabolic process;GO:0044237//cellular metabolic process;GO:0006091//generation of precursor metabolites and energy;GO:0044699//single-organism process;GO:0055114//oxidation-reduction pro…
0.8505	0.261	-1.70426	0.0226883	0.091947	BLP1	Blp1p	-	-	-	-	-	-	-
0.9355	0.317	-1.56125	0.0052712	0.0615596	AQY1	Aqy1p	-	-	-	-	GO:0016020//membrane;GO:0031224//intrinsic component of membrane;GO:0044464//cell part;GO:0044425//membrane part;GO:0071944//cell periphery;GO:0005623//cell;GO:0016021//integral component of membrane;GO:0005886//plasma membrane	GO:0015267//channel activity;GO:0022803//passive transmembrane transporter activity;GO:0022857//transmembrane transporter activity;GO:0022838//substrate-specific channel activity;GO:0005372//water transmembrane transporter activity;GO:0005215//transporter activity;GO:0022892//substrate-specific transporter activity;GO:0022891//substrate-specific transmembrane transporter activity;GO:0015250//wate…	GO:0050896//response to stimulus;GO:0044764//multi-organism cellular process;GO:0044010//single-species biofilm formation;GO:0090609//single-species submerged biofilm formation;GO:0044011//single-species biofilm formation on inanimate substrate;GO:0006950//response to stress;GO:0051179//localization;GO:0006970//response to osmotic stress;GO:0051703//intraspecies interaction between organisms;GO:0…
1.0595	0.33	-1.68285	0.0113499	0.0720415	-	hypothetical protein	-	-	-	-	-	-	-
1.036	0.3995	-1.37476	0.00319453	0.053316	-	hypothetical protein	-	-	-	-	-	-	-
0.968	0.405	-1.25709	0.0037398	0.0560178	-	hypothetical protein	-	-	-	-	-	-	-
1.063	0.426	-1.31922	0.00961762	0.0677332	ASR1	Asr1p	-	-	-	-	-	-	-
0.8835	0.4315	-1.03387	0.0372991	0.11178	-	L-methionine (R)-S-oxide reductase	Metabolism	Amino acid metabolism	ko00270//Cysteine and methionine metabolism	K08968	-	-	-
1.1395	0.433	-1.39596	0.0177828	0.0827411	HSP12	Hsp12p	-	-	-	-	-	-	GO:0006950//response to stress;GO:0050896//response to stimulus
1.1395	0.433	-1.39596	0.0177828	0.0827411	-	lipid-binding protein	-	-	-	-	-	-	GO:0050896//response to stimulus;GO:0006950//response to stress
0.945	0.4365	-1.11433	0.0125999	0.0738973	HHF1	histone	-	-	-	-	GO:0044464//cell part;GO:0000786//nucleosome;GO:0005622//intracellular;GO:0043226//organelle;GO:0032991//macromolecular complex;GO:0044427//chromosomal part;GO:0032993//protein-DNA complex;GO:0044424//intracellular part;GO:0044422//organelle part;GO:0005694//chromosome;GO:0044446//intracellular organelle part;GO:0043234//protein complex;GO:0044815//DNA packaging complex;GO:0000785//chromatin;GO:0…	GO:0003676//nucleic acid binding;GO:0005488//binding;GO:0046983//protein dimerization activity;GO:0005515//protein binding;GO:1901363//heterocyclic compound binding;GO:0003677//DNA binding;GO:0046982//protein heterodimerization activity;GO:0097159//organic cyclic compound binding	GO:0071103//DNA conformation change;GO:0006725//cellular aromatic compound metabolic process;GO:0043933//macromolecular complex subunit organization;GO:0009058//biosynthetic process;GO:0032774//RNA biosynthetic process;GO:0006325//chromatin organization;GO:0044237//cellular metabolic process;GO:0044238//primary metabolic process;GO:0071824//protein-DNA complex subunit organization;GO:0006461//pro…
0.945	0.4365	-1.11433	0.0125999	0.0738973	HHF22	histone	-	-	-	-	GO:0044464//cell part;GO:0032993//protein-DNA complex;GO:0044427//chromosomal part;GO:0000785//chromatin;GO:0044446//intracellular organelle part;GO:0005634//nucleus;GO:0005622//intracellular;GO:0005694//chromosome;GO:0043231//intracellular membrane-bounded organelle;GO:0044424//intracellular part;GO:0043227//membrane-bounded organelle;GO:0044422//organelle part;GO:0043228//non-membrane-bounded o…	GO:0046983//protein dimerization activity;GO:0003676//nucleic acid binding;GO:0005488//binding;GO:0097159//organic cyclic compound binding;GO:0046982//protein heterodimerization activity;GO:1901363//heterocyclic compound binding;GO:0005515//protein binding;GO:0003677//DNA binding	GO:0034645//cellular macromolecule biosynthetic process;GO:0016043//cellular component organization;GO:0010467//gene expression;GO:0071824//protein-DNA complex subunit organization;GO:1901362//organic cyclic compound biosynthetic process;GO:0006139//nucleobase-containing compound metabolic process;GO:0006461//protein complex assembly;GO:0006352//DNA-templated transcription, initiation;GO:0034641/…
0.945	0.4595	-1.04025	0.00655287	0.0632324	-	ubiquinone biosynthesis protein	-	-	-	-	GO:0044464//cell part;GO:0005623//cell;GO:0043231//intracellular membrane-bounded organelle;GO:0005737//cytoplasm;GO:0043227//membrane-bounded organelle;GO:0044444//cytoplasmic part;GO:0044424//intracellular part;GO:0005739//mitochondrion;GO:0043226//organelle;GO:0043229//intracellular organelle;GO:0005622//intracellular	-	GO:0006744//ubiquinone biosynthetic process;GO:1901661//quinone metabolic process;GO:0051186//cofactor metabolic process;GO:0042180//cellular ketone metabolic process;GO:0044249//cellular biosynthetic process;GO:0006743//ubiquinone metabolic process;GO:0044237//cellular metabolic process;GO:0009058//biosynthetic process;GO:0006732//coenzyme metabolic process;GO:1901576//organic substance biosynth…
0.9775	0.4615	-1.08277	0.00104209	0.0511276	PGI1	glucose-6-phosphate isomerase	Metabolism	Global and Overview;Carbohydrate metabolism	ko01200//Carbon metabolism;ko00010//Glycolysis / Gluconeogenesis;ko00520//Amino sugar and nucleotide sugar metabolism;ko00500//Starch and sucrose metabolism;ko00030//Pentose phosphate pathway	K01810	GO:0005622//intracellular;GO:0044464//cell part;GO:0044424//intracellular part;GO:0005623//cell;GO:0005737//cytoplasm	GO:0016853//isomerase activity;GO:0016860//intramolecular oxidoreductase activity;GO:0003824//catalytic activity;GO:0004347//glucose-6-phosphate isomerase activity;GO:0016861//intramolecular oxidoreductase activity, interconverting aldoses and ketoses	GO:0006090//pyruvate metabolic process;GO:0044723//single-organism carbohydrate metabolic process;GO:1901575//organic substance catabolic process;GO:0009205//purine ribonucleoside triphosphate metabolic process;GO:0046496//nicotinamide nucleotide metabolic process;GO:0006807//nitrogen compound metabolic process;GO:0019693//ribose phosphate metabolic process;GO:0046031//ADP metabolic process;GO:00…
1.106	0.48	-1.20425	0.014009	0.0766047	-	hypothetical protein	-	-	-	-	-	-	-
1.021	0.4805	-1.08737	0.000792032	0.0511276	PGK1	phosphoglycerate kinase	Metabolism	Global and Overview;Carbohydrate metabolism	ko01230//Biosynthesis of amino acids;ko01200//Carbon metabolism;ko00010//Glycolysis / Gluconeogenesis	K00927	GO:0005737//cytoplasm;GO:0044464//cell part;GO:0005618//cell wall;GO:0044459//plasma membrane part;GO:0009277//fungal-type cell wall;GO:0071944//cell periphery;GO:0030312//external encapsulating structure;GO:0005623//cell;GO:0005622//intracellular;GO:0016020//membrane;GO:0044425//membrane part;GO:0030446//hyphal cell wall;GO:0005886//plasma membrane;GO:0009897//external side of plasma membrane;GO…	GO:0035639//purine ribonucleoside triphosphate binding;GO:0005524//ATP binding;GO:0030554//adenyl nucleotide binding;GO:0016774//phosphotransferase activity, carboxyl group as acceptor;GO:0097367//carbohydrate derivative binding;GO:0036094//small molecule binding;GO:0032553//ribonucleotide binding;GO:0003824//catalytic activity;GO:0043168//anion binding;GO:0000166//nucleotide binding;GO:0001882//…	GO:0046496//nicotinamide nucleotide metabolic process;GO:0044419//interspecies interaction between organisms;GO:0009987//cellular process;GO:0016310//phosphorylation;GO:0016043//cellular component organization;GO:0006082//organic acid metabolic process;GO:0035821//modification of morphology or physiology of other organism;GO:0046939//nucleotide phosphorylation;GO:0009605//response to external sti…
0.951	0.4845	-0.972949	0.0171703	0.082141	STF2	Stf2p	-	-	-	-	-	-	-
1.097	0.4885	-1.16713	0.0228339	0.091947	CIP1	Cip1p	-	-	-	-	-	-	-
0.99	0.495	-1	0.000288732	0.0471106	HSP70	Hsp70 family chaperone	Genetic Information Processing;Organismal Systems;Cellular Processes	Transport and catabolism;Transcription;Folding, sorting and degradation;Aging	ko04141//Protein processing in endoplasmic reticulum;ko04144//Endocytosis;ko03040//Spliceosome;ko04213//Longevity regulating pathway - multiple species	K03283	GO:0005737//cytoplasm;GO:0005622//intracellular;GO:0016020//membrane;GO:0005618//cell wall;GO:0030312//external encapsulating structure;GO:0009986//cell surface;GO:0005623//cell;GO:0030445//yeast-form cell wall;GO:0030446//hyphal cell wall;GO:0005576//extracellular region;GO:0005886//plasma membrane;GO:0009277//fungal-type cell wall;GO:0044464//cell part;GO:0005829//cytosol;GO:0044424//intracellu…	GO:0043168//anion binding;GO:0032559//adenyl ribonucleotide binding;GO:0033218//amide binding;GO:0000166//nucleotide binding;GO:0036094//small molecule binding;GO:0017076//purine nucleotide binding;GO:0032550//purine ribonucleoside binding;GO:0097159//organic cyclic compound binding;GO:0043167//ion binding;GO:1901363//heterocyclic compound binding;GO:0032549//ribonucleoside binding;GO:0005524//AT…	GO:0044003//modification by symbiont of host morphology or physiology;GO:0044403//symbiosis, encompassing mutualism through parasitism;GO:0048583//regulation of response to stimulus;GO:0048518//positive regulation of biological process;GO:0050789//regulation of biological process;GO:0040011//locomotion;GO:0075136//response to host;GO:0052510//positive regulation by organism of defense response of…
0.9935	0.5025	-0.983396	0.00187771	0.0529799	-	hypothetical protein	-	-	-	-	GO:0031224//intrinsic component of membrane;GO:0016020//membrane;GO:0044425//membrane part;GO:0016021//integral component of membrane	-	-
1.01	0.5205	-0.956385	0.00562589	0.0622099	HSP21	Hsp21p	-	-	-	-	GO:0009986//cell surface;GO:0005623//cell;GO:0044464//cell part	GO:0016787//hydrolase activity;GO:0008233//peptidase activity;GO:0003824//catalytic activity	GO:0071704//organic substance metabolic process;GO:0044763//single-organism cellular process;GO:0019538//protein metabolic process;GO:0050896//response to stimulus;GO:0044723//single-organism carbohydrate metabolic process;GO:0070414//trehalose metabolism in response to heat stress;GO:0006950//response to stress;GO:0009405//pathogenesis;GO:0005984//disaccharide metabolic process;GO:0044238//prima…
0.9955	0.525	-0.923104	0.000483728	0.0471106	GST2	Gst2p	Metabolism	Metabolism of other amino acids	ko00480//Glutathione metabolism	K00799	-	GO:0016740//transferase activity;GO:0016765//transferase activity, transferring alkyl or aryl (other than methyl) groups;GO:0004364//glutathione transferase activity;GO:0003824//catalytic activity	GO:1900430//positive regulation of filamentous growth of a population of unicellular organisms;GO:0070887//cellular response to chemical stimulus;GO:0040008//regulation of growth;GO:0032106//positive regulation of response to extracellular stimulus;GO:0050896//response to stimulus;GO:0006979//response to oxidative stress;GO:0032103//positive regulation of response to external stimulus;GO:0032107/…
0.9975	0.531	-0.909605	0.00258175	0.053316	PST1	Pst1p	-	-	-	-	-	GO:0097159//organic cyclic compound binding;GO:0043168//anion binding;GO:0048037//cofactor binding;GO:0010181//FMN binding;GO:0043167//ion binding;GO:0097367//carbohydrate derivative binding;GO:0032553//ribonucleotide binding;GO:0000166//nucleotide binding;GO:0016491//oxidoreductase activity;GO:0036094//small molecule binding;GO:1901265//nucleoside phosphate binding;GO:0050662//coenzyme binding;G…	-
1.009	0.5345	-0.916664	0.000251203	0.0471106	HGT6	hexose transporter	Cellular Processes	Cell growth and death	ko04113//Meiosis - yeast	K08139	GO:0071944//cell periphery;GO:0044425//membrane part;GO:0005886//plasma membrane;GO:0044464//cell part;GO:0005623//cell;GO:0016020//membrane;GO:0031224//intrinsic component of membrane;GO:0016021//integral component of membrane	GO:0022891//substrate-specific transmembrane transporter activity;GO:0005215//transporter activity;GO:0022892//substrate-specific transporter activity;GO:0022857//transmembrane transporter activity	GO:0009987//cellular process;GO:0055085//transmembrane transport;GO:0051234//establishment of localization;GO:0044699//single-organism process;GO:1902578//single-organism localization;GO:0044765//single-organism transport;GO:0044763//single-organism cellular process;GO:0051179//localization;GO:0006810//transport
0.9745	0.535	-0.865123	0.00205632	0.0530721	-	hypothetical protein	-	-	-	-	GO:0005622//intracellular;GO:0044464//cell part;GO:0043227//membrane-bounded organelle;GO:0005783//endoplasmic reticulum;GO:0005739//mitochondrion;GO:0005737//cytoplasm;GO:0043229//intracellular organelle;GO:0043231//intracellular membrane-bounded organelle;GO:0044444//cytoplasmic part;GO:0044424//intracellular part;GO:0043226//organelle;GO:0012505//endomembrane system;GO:0005623//cell	-	GO:0044699//single-organism process;GO:0006996//organelle organization;GO:0000003//reproduction;GO:0044260//cellular macromolecule metabolic process;GO:0034641//cellular nitrogen compound metabolic process;GO:0051321//meiotic cell cycle;GO:0016043//cellular component organization;GO:0048285//organelle fission;GO:0000280//nuclear division;GO:0006725//cellular aromatic compound metabolic process;GO…
0.9745	0.541	-0.849034	0.00447325	0.0583594	PST2	Pst2p	Metabolism	Metabolism of cofactors and vitamins	ko00130//Ubiquinone and other terpenoid-quinone biosynthesis	K03809	GO:0009277//fungal-type cell wall;GO:0005623//cell;GO:0071944//cell periphery;GO:0005618//cell wall;GO:0044464//cell part;GO:0030446//hyphal cell wall;GO:0030312//external encapsulating structure	GO:0010181//FMN binding;GO:0000166//nucleotide binding;GO:0036094//small molecule binding;GO:0003824//catalytic activity;GO:0043167//ion binding;GO:0005488//binding;GO:0016651//oxidoreductase activity, acting on NAD(P)H;GO:0016491//oxidoreductase activity;GO:1901363//heterocyclic compound binding;GO:0050625//2-hydroxy-1,4-benzoquinone reductase activity;GO:0097159//organic cyclic compound binding…	GO:0051171//regulation of nitrogen compound metabolic process;GO:0010605//negative regulation of macromolecule metabolic process;GO:0065007//biological regulation;GO:2001141//regulation of RNA biosynthetic process;GO:0050794//regulation of cellular process;GO:0031324//negative regulation of cellular metabolic process;GO:0009889//regulation of biosynthetic process;GO:0010629//negative regulation o…
1.0015	0.5425	-0.884467	0.00415254	0.0574071	GLK1	glucokinase	Metabolism	Global and Overview;Carbohydrate metabolism	ko01200//Carbon metabolism;ko00010//Glycolysis / Gluconeogenesis;ko00520//Amino sugar and nucleotide sugar metabolism;ko00500//Starch and sucrose metabolism;ko00051//Fructose and mannose metabolism;ko00052//Galactose metabolism	K00844	-	GO:0005536//glucose binding;GO:0097159//organic cyclic compound binding;GO:0036094//small molecule binding;GO:0001883//purine nucleoside binding;GO:0017076//purine nucleotide binding;GO:0016773//phosphotransferase activity, alcohol group as acceptor;GO:0043168//anion binding;GO:0097367//carbohydrate derivative binding;GO:0043167//ion binding;GO:0032559//adenyl ribonucleotide binding;GO:0004396//h…	GO:0006165//nucleoside diphosphate phosphorylation;GO:0044724//single-organism carbohydrate catabolic process;GO:0046034//ATP metabolic process;GO:0006090//pyruvate metabolic process;GO:0006793//phosphorus metabolic process;GO:0006139//nucleobase-containing compound metabolic process;GO:0044262//cellular carbohydrate metabolic process;GO:0065007//biological regulation;GO:0072521//purine-containin…
0.915	0.5435	-0.751492	0.0333976	0.109293	RPP1A	ribosomal protein P1A	Genetic Information Processing	Translation	ko03010//Ribosome	K02942	GO:0005622//intracellular;GO:0043232//intracellular non-membrane-bounded organelle;GO:0005840//ribosome;GO:0043226//organelle;GO:0044464//cell part;GO:0032991//macromolecular complex;GO:0043228//non-membrane-bounded organelle;GO:0005737//cytoplasm;GO:0030529//intracellular ribonucleoprotein complex;GO:0005623//cell;GO:1990904//ribonucleoprotein complex;GO:0043229//intracellular organelle;GO:00444…	GO:0003735//structural constituent of ribosome;GO:0005198//structural molecule activity	GO:0008152//metabolic process;GO:0043603//cellular amide metabolic process;GO:0034641//cellular nitrogen compound metabolic process;GO:0043043//peptide biosynthetic process;GO:1901564//organonitrogen compound metabolic process;GO:0071704//organic substance metabolic process;GO:0006412//translation;GO:0010467//gene expression;GO:0044249//cellular biosynthetic process;GO:1901576//organic substance …
1.037	0.5435	-0.932064	0.00309491	0.053316	ADH1	Adh1p	Metabolism	Amino acid metabolism;Global and Overview;Carbohydrate metabolism;Lipid metabolism	ko00010//Glycolysis / Gluconeogenesis;ko00071//Fatty acid degradation;ko00350//Tyrosine metabolism;ko01220//Degradation of aromatic compounds	K13953	-	GO:0043167//ion binding;GO:0046914//transition metal ion binding;GO:0016491//oxidoreductase activity;GO:0043169//cation binding;GO:0046872//metal ion binding;GO:0003824//catalytic activity;GO:0008270//zinc ion binding;GO:0005488//binding	GO:0044710//single-organism metabolic process;GO:0008152//metabolic process;GO:0055114//oxidation-reduction process;GO:0044699//single-organism process
1.0195	0.5435	-0.90751	0.00352424	0.0548614	ENO1	phosphopyruvate hydratase	Genetic Information Processing;Metabolism	Global and Overview;Energy metabolism;Carbohydrate metabolism;Folding, sorting and degradation	ko01230//Biosynthesis of amino acids;ko01200//Carbon metabolism;ko03018//RNA degradation;ko00010//Glycolysis / Gluconeogenesis;ko00680//Methane metabolism	K01689	GO:0005886//plasma membrane;GO:0005737//cytoplasm;GO:0032991//macromolecular complex;GO:0044444//cytoplasmic part;GO:0030312//external encapsulating structure;GO:0005829//cytosol;GO:0030445//yeast-form cell wall;GO:0005576//extracellular region;GO:0030446//hyphal cell wall;GO:0000015//phosphopyruvate hydratase complex;GO:1902494//catalytic complex;GO:0016020//membrane;GO:0005623//cell;GO:0044445/…	GO:0016829//lyase activity;GO:0043169//cation binding;GO:0004634//phosphopyruvate hydratase activity;GO:0046872//metal ion binding;GO:0000287//magnesium ion binding;GO:0005488//binding;GO:0005515//protein binding;GO:0043167//ion binding;GO:0016836//hydro-lyase activity;GO:0016835//carbon-oxygen lyase activity;GO:0003824//catalytic activity;GO:0030984//kininogen binding;GO:0030985//high molecular …	GO:0009199//ribonucleoside triphosphate metabolic process;GO:1901135//carbohydrate derivative metabolic process;GO:0019752//carboxylic acid metabolic process;GO:0044710//single-organism metabolic process;GO:0032787//monocarboxylic acid metabolic process;GO:0052509//positive regulation by symbiont of host defense response;GO:0005996//monosaccharide metabolic process;GO:0044699//single-organism pro…
0.991	0.549	-0.852079	0.0365503	0.111767	PLB4.5	Plb4.5p	-	-	-	-	-	GO:0016298//lipase activity;GO:0003824//catalytic activity;GO:0004622//lysophospholipase activity;GO:0004620//phospholipase activity;GO:0016787//hydrolase activity;GO:0052689//carboxylic ester hydrolase activity;GO:0016788//hydrolase activity, acting on ester bonds	GO:0009987//cellular process;GO:0006629//lipid metabolic process;GO:0008152//metabolic process;GO:0006644//phospholipid metabolic process;GO:0006796//phosphate-containing compound metabolic process;GO:0016042//lipid catabolic process;GO:0006793//phosphorus metabolic process;GO:0009056//catabolic process;GO:0044712//single-organism catabolic process;GO:0044255//cellular lipid metabolic process;GO:…
1.0075	0.553	-0.865428	0.00874352	0.0666656	-	hypothetical protein	-	-	-	-	-	-	-
0.9855	0.5555	-0.827069	0.00121138	0.0511276	HXK2	hexokinase 2	Metabolism	Global and Overview;Carbohydrate metabolism	ko01200//Carbon metabolism;ko00010//Glycolysis / Gluconeogenesis;ko00520//Amino sugar and nucleotide sugar metabolism;ko00500//Starch and sucrose metabolism;ko00051//Fructose and mannose metabolism;ko00052//Galactose metabolism	K00844	GO:0005623//cell;GO:0044424//intracellular part;GO:0044464//cell part;GO:0005622//intracellular;GO:0005737//cytoplasm	GO:0003824//catalytic activity;GO:0032559//adenyl ribonucleotide binding;GO:0004396//hexokinase activity;GO:0097367//carbohydrate derivative binding;GO:0019200//carbohydrate kinase activity;GO:0035639//purine ribonucleoside triphosphate binding;GO:0032549//ribonucleoside binding;GO:0005488//binding;GO:1901265//nucleoside phosphate binding;GO:0032553//ribonucleotide binding;GO:0005524//ATP binding…	GO:1901575//organic substance catabolic process;GO:0051186//cofactor metabolic process;GO:0009199//ribonucleoside triphosphate metabolic process;GO:0046034//ATP metabolic process;GO:0009185//ribonucleoside diphosphate metabolic process;GO:0065007//biological regulation;GO:0006139//nucleobase-containing compound metabolic process;GO:0009056//catabolic process;GO:0006807//nitrogen compound metaboli…
1.039	0.559	-0.894275	0.00465348	0.0587015	-	hypothetical protein	-	-	-	-	-	-	-
0.964	0.565	-0.770782	0.0138119	0.0766047	ECM4	omega-class glutathione transferase	-	-	-	-	-	-	-
0.9455	0.5675	-0.736457	0.0141321	0.0766047	-	hypothetical protein	-	-	-	-	GO:0031224//intrinsic component of membrane;GO:0016021//integral component of membrane;GO:0044425//membrane part;GO:0016020//membrane	-	-
1.049	0.57	-0.879981	0.0232138	0.0922989	MET14	adenylyl-sulfate kinase	Metabolism	Nucleotide metabolism;Energy metabolism	ko00230//Purine metabolism;ko00920//Sulfur metabolism	K00860	-	GO:0017076//purine nucleotide binding;GO:1901363//heterocyclic compound binding;GO:0035639//purine ribonucleoside triphosphate binding;GO:0004020//adenylylsulfate kinase activity;GO:0003824//catalytic activity;GO:0032555//purine ribonucleotide binding;GO:0032559//adenyl ribonucleotide binding;GO:1901265//nucleoside phosphate binding;GO:0032550//purine ribonucleoside binding;GO:0097159//organic cy…	GO:0006793//phosphorus metabolic process;GO:0009987//cellular process;GO:0070814//hydrogen sulfide biosynthetic process;GO:0044249//cellular biosynthetic process;GO:0044272//sulfur compound biosynthetic process;GO:0016310//phosphorylation;GO:0006790//sulfur compound metabolic process;GO:0008152//metabolic process;GO:0070813//hydrogen sulfide metabolic process;GO:0044237//cellular metabolic proces…
1.017	0.572	-0.830233	0.00380947	0.0560178	ARA1	D-arabinose 1-dehydrogenase (NAD(P)(+))	-	-	-	-	-	GO:0003824//catalytic activity;GO:0016491//oxidoreductase activity	GO:0055114//oxidation-reduction process;GO:0044710//single-organism metabolic process;GO:0044699//single-organism process;GO:0008152//metabolic process
1.0105	0.5775	-0.807176	0.0292607	0.102344	HTB1	histone H2B	-	-	-	-	GO:0044422//organelle part;GO:0044464//cell part;GO:0000785//chromatin;GO:0044815//DNA packaging complex;GO:0043232//intracellular non-membrane-bounded organelle;GO:0043227//membrane-bounded organelle;GO:0043231//intracellular membrane-bounded organelle;GO:0005623//cell;GO:0044424//intracellular part;GO:0043226//organelle;GO:0043229//intracellular organelle;GO:0000786//nucleosome;GO:0044446//intr…	GO:0003677//DNA binding;GO:0003676//nucleic acid binding;GO:0046983//protein dimerization activity;GO:0046982//protein heterodimerization activity;GO:0005515//protein binding;GO:0097159//organic cyclic compound binding;GO:0005488//binding;GO:1901363//heterocyclic compound binding	-
1.0105	0.5775	-0.807176	0.0292607	0.102344	-	hypothetical protein	-	-	-	-	GO:0000786//nucleosome;GO:0005623//cell;GO:0043228//non-membrane-bounded organelle;GO:0005694//chromosome;GO:0044815//DNA packaging complex;GO:0044424//intracellular part;GO:0000785//chromatin;GO:0043227//membrane-bounded organelle;GO:0043234//protein complex;GO:0044446//intracellular organelle part;GO:0043231//intracellular membrane-bounded organelle;GO:0043229//intracellular organelle;GO:004323…	GO:1901363//heterocyclic compound binding;GO:0003677//DNA binding;GO:0005488//binding;GO:0003676//nucleic acid binding;GO:0046983//protein dimerization activity;GO:0046982//protein heterodimerization activity;GO:0097159//organic cyclic compound binding;GO:0005515//protein binding	-
0.961	0.578	-0.733467	0.0206731	0.0880356	-	hypothetical protein	-	-	-	-	GO:0044464//cell part;GO:0031224//intrinsic component of membrane;GO:0044425//membrane part;GO:0016021//integral component of membrane;GO:0016020//membrane;GO:0005886//plasma membrane;GO:0005623//cell;GO:0071944//cell periphery	-	-
1.027	0.5825	-0.818106	0.00296667	0.053316	SNZ1	pyridoxine biosynthesis protein	Metabolism	Metabolism of cofactors and vitamins	ko00750//Vitamin B6 metabolism	K06215	GO:0005737//cytoplasm;GO:0044424//intracellular part;GO:0005622//intracellular;GO:0005623//cell;GO:0044464//cell part	GO:0003824//catalytic activity	GO:0072524//pyridine-containing compound metabolic process;GO:0006796//phosphate-containing compound metabolic process;GO:0009987//cellular process;GO:0042364//water-soluble vitamin biosynthetic process;GO:0006732//coenzyme metabolic process;GO:0051188//cofactor biosynthetic process;GO:0006807//nitrogen compound metabolic process;GO:0044711//single-organism biosynthetic process;GO:0044249//cellul…
0.9815	0.5845	-0.747785	0.00828689	0.0655483	GSY1	glycogen (starch) synthase	Metabolism	Carbohydrate metabolism	ko00500//Starch and sucrose metabolism	K00693	-	GO:0003824//catalytic activity;GO:0035251//UDP-glucosyltransferase activity;GO:0046527//glucosyltransferase activity;GO:0016757//transferase activity, transferring glycosyl groups;GO:0004373//glycogen (starch) synthase activity;GO:0016740//transferase activity;GO:0016758//transferase activity, transferring hexosyl groups;GO:0008194//UDP-glycosyltransferase activity	GO:0044042//glucan metabolic process;GO:0009250//glucan biosynthetic process;GO:0044237//cellular metabolic process;GO:0000271//polysaccharide biosynthetic process;GO:0044723//single-organism carbohydrate metabolic process;GO:0005975//carbohydrate metabolic process;GO:0044238//primary metabolic process;GO:0009987//cellular process;GO:0044710//single-organism metabolic process;GO:0006112//energy r…
0.9715	0.5905	-0.718277	0.00585861	0.0622099	PGM2	phosphoglucomutase	-	-	-	-	-	GO:0016853//isomerase activity;GO:0043169//cation binding;GO:0005488//binding;GO:0003824//catalytic activity;GO:0046872//metal ion binding;GO:0043167//ion binding;GO:0016866//intramolecular transferase activity;GO:0016868//intramolecular transferase activity, phosphotransferases;GO:0000287//magnesium ion binding	GO:0071704//organic substance metabolic process;GO:0005975//carbohydrate metabolic process;GO:0008152//metabolic process;GO:0044238//primary metabolic process
1.076	0.5925	-0.860791	0.0184501	0.0835848	CYP1	peptidylprolyl isomerase	-	-	-	-	GO:0005737//cytoplasm;GO:0030445//yeast-form cell wall;GO:0030312//external encapsulating structure;GO:0005622//intracellular;GO:0005623//cell;GO:0009277//fungal-type cell wall;GO:0044424//intracellular part;GO:0005618//cell wall;GO:0071944//cell periphery;GO:0044464//cell part	GO:0016859//cis-trans isomerase activity;GO:0033218//amide binding;GO:0003824//catalytic activity;GO:0005488//binding;GO:0016853//isomerase activity;GO:0042277//peptide binding;GO:0003755//peptidyl-prolyl cis-trans isomerase activity	GO:0008152//metabolic process;GO:0019538//protein metabolic process;GO:0018193//peptidyl-amino acid modification;GO:0036211//protein modification process;GO:0000413//protein peptidyl-prolyl isomerization;GO:0006464//cellular protein modification process;GO:0044238//primary metabolic process;GO:0009987//cellular process;GO:0006457//protein folding;GO:0044260//cellular macromolecule metabolic proce…
1.0125	0.5935	-0.770602	0.00233855	0.053316	-	putative phosphoric monoester hydrolase	-	-	-	-	-	GO:0016788//hydrolase activity, acting on ester bonds;GO:0042578//phosphoric ester hydrolase activity;GO:0016787//hydrolase activity;GO:0003824//catalytic activity;GO:0016791//phosphatase activity	GO:0008152//metabolic process
1.0185	0.6	-0.763412	0.00635662	0.0629528	GPM1	phosphoglycerate mutase	Metabolism	Amino acid metabolism;Global and Overview;Energy metabolism;Carbohydrate metabolism	ko01230//Biosynthesis of amino acids;ko01200//Carbon metabolism;ko00010//Glycolysis / Gluconeogenesis;ko00260//Glycine, serine and threonine metabolism;ko00680//Methane metabolism	K01834	GO:0044464//cell part;GO:0009277//fungal-type cell wall;GO:0044424//intracellular part;GO:0005622//intracellular;GO:0005623//cell;GO:0009986//cell surface;GO:0030446//hyphal cell wall;GO:0030312//external encapsulating structure;GO:0071944//cell periphery;GO:0005618//cell wall;GO:0005737//cytoplasm	GO:0004619//phosphoglycerate mutase activity;GO:0005515//protein binding;GO:0016866//intramolecular transferase activity;GO:0016868//intramolecular transferase activity, phosphotransferases;GO:0005488//binding;GO:0016853//isomerase activity;GO:0003824//catalytic activity	GO:0009116//nucleoside metabolic process;GO:0044281//small molecule metabolic process;GO:0005975//carbohydrate metabolic process;GO:0008152//metabolic process;GO:0006757//ATP generation from ADP;GO:0009135//purine nucleoside diphosphate metabolic process;GO:0044699//single-organism process;GO:0072524//pyridine-containing compound metabolic process;GO:0009119//ribonucleoside metabolic process;GO:0…
1.047	0.6025	-0.797228	0.00706398	0.0638019	DOG1	2-deoxyglucose-6-phosphatase	-	-	-	-	-	GO:0003824//catalytic activity;GO:0016787//hydrolase activity	GO:0008152//metabolic process
1.039	0.608	-0.773052	0.00563959	0.0622099	GCY1	glycerol 2-dehydrogenase (NADP(+))	Metabolism	Lipid metabolism	ko00561//Glycerolipid metabolism	K18097	-	GO:0003824//catalytic activity;GO:0016491//oxidoreductase activity	GO:0044710//single-organism metabolic process;GO:0050896//response to stimulus;GO:0070887//cellular response to chemical stimulus;GO:0055114//oxidation-reduction process;GO:0042493//response to drug;GO:0044699//single-organism process;GO:0035690//cellular response to drug;GO:0042221//response to chemical;GO:0009987//cellular process;GO:0051716//cellular response to stimulus;GO:0008152//metabolic …
0.997	0.608	-0.713522	0.00798115	0.064593	ADH5	Adh5p	Metabolism	Amino acid metabolism;Global and Overview;Carbohydrate metabolism;Lipid metabolism	ko00010//Glycolysis / Gluconeogenesis;ko00071//Fatty acid degradation;ko00350//Tyrosine metabolism;ko01220//Degradation of aromatic compounds	K13953	-	GO:0046872//metal ion binding;GO:0008270//zinc ion binding;GO:0043167//ion binding;GO:0003824//catalytic activity;GO:0046914//transition metal ion binding;GO:0043169//cation binding;GO:0016491//oxidoreductase activity;GO:0005488//binding	GO:0044710//single-organism metabolic process;GO:0008152//metabolic process;GO:0044699//single-organism process;GO:0055114//oxidation-reduction process
1.1055	0.6105	-0.856636	0.0372461	0.11178	ARO10	phenylpyruvate decarboxylase	Metabolism	Amino acid metabolism	ko00360//Phenylalanine metabolism	K12732	-	GO:0043168//anion binding;GO:0030976//thiamine pyrophosphate binding;GO:0097159//organic cyclic compound binding;GO:0050662//coenzyme binding;GO:0036094//small molecule binding;GO:0016829//lyase activity;GO:0000287//magnesium ion binding;GO:0019842//vitamin binding;GO:0003824//catalytic activity;GO:0016831//carboxy-lyase activity;GO:1901363//heterocyclic compound binding;GO:0048037//cofactor bind…	GO:0000955//amino acid catabolic process via Ehrlich pathway;GO:1901615//organic hydroxy compound metabolic process;GO:0044238//primary metabolic process;GO:0009987//cellular process;GO:1901564//organonitrogen compound metabolic process;GO:0046395//carboxylic acid catabolic process;GO:0000947//amino acid catabolic process to alcohol via Ehrlich pathway;GO:1901575//organic substance catabolic proc…
1.015	0.6155	-0.721649	0.00307557	0.053316	-	hypothetical protein	-	-	-	-	-	-	-
0.9665	0.6165	-0.648669	0.0251578	0.0954728	CDR4	Cdr4p	-	-	-	-	GO:0016020//membrane;GO:0044425//membrane part;GO:0031224//intrinsic component of membrane;GO:0005886//plasma membrane;GO:0016021//integral component of membrane;GO:0044464//cell part;GO:0071944//cell periphery;GO:0005623//cell	GO:0005524//ATP binding;GO:0030554//adenyl nucleotide binding;GO:1901363//heterocyclic compound binding;GO:0032555//purine ribonucleotide binding;GO:0036094//small molecule binding;GO:0017111//nucleoside-triphosphatase activity;GO:0042910//xenobiotic transporter activity;GO:0015399//primary active transmembrane transporter activity;GO:0016887//ATPase activity;GO:0005488//binding;GO:0042623//ATPas…	GO:0044699//single-organism process;GO:0009987//cellular process;GO:0035690//cellular response to drug;GO:0050896//response to stimulus;GO:0051234//establishment of localization;GO:0051179//localization;GO:0042493//response to drug;GO:1902578//single-organism localization;GO:0046618//drug export;GO:0044765//single-organism transport;GO:0015893//drug transport;GO:0006810//transport;GO:0042221//res…
1.0045	0.617	-0.703135	0.031607	0.106599	SSH1	Ssh1p	Genetic Information Processing;Cellular Processes	Transport and catabolism;Folding, sorting and degradation	ko04141//Protein processing in endoplasmic reticulum;ko04145//Phagosome;ko03060//Protein export	K10956	GO:0031224//intrinsic component of membrane;GO:0044425//membrane part;GO:0016021//integral component of membrane;GO:0016020//membrane	-	GO:0071702//organic substance transport;GO:0051234//establishment of localization;GO:0051179//localization;GO:0045184//establishment of protein localization;GO:0033036//macromolecule localization;GO:0006810//transport;GO:0008104//protein localization;GO:0015031//protein transport
1.0275	0.6175	-0.734627	0.00616789	0.0626022	SOL3	6-phosphogluconolactonase	Metabolism	Global and Overview;Carbohydrate metabolism	ko01200//Carbon metabolism;ko00030//Pentose phosphate pathway	K01057	-	GO:0017057//6-phosphogluconolactonase activity;GO:0052689//carboxylic ester hydrolase activity;GO:0016787//hydrolase activity;GO:0003824//catalytic activity;GO:0016788//hydrolase activity, acting on ester bonds	GO:0046496//nicotinamide nucleotide metabolic process;GO:1901135//carbohydrate derivative metabolic process;GO:0071704//organic substance metabolic process;GO:0009117//nucleotide metabolic process;GO:0006725//cellular aromatic compound metabolic process;GO:0051186//cofactor metabolic process;GO:0044238//primary metabolic process;GO:0034641//cellular nitrogen compound metabolic process;GO:0006793/…
1.033	0.618	-0.741162	0.0169552	0.0820896	SNO1	putative pyridoxal 5'-phosphate synthase	Metabolism	Metabolism of cofactors and vitamins	ko00750//Vitamin B6 metabolism	K08681	GO:0044424//intracellular part;GO:0005623//cell;GO:0044464//cell part;GO:0005737//cytoplasm;GO:0005622//intracellular	GO:0016811//hydrolase activity, acting on carbon-nitrogen (but not peptide) bonds, in linear amides;GO:0003824//catalytic activity;GO:0016787//hydrolase activity;GO:0004359//glutaminase activity;GO:0016810//hydrolase activity, acting on carbon-nitrogen (but not peptide) bonds	GO:0044249//cellular biosynthetic process;GO:0006732//coenzyme metabolic process;GO:0006081//cellular aldehyde metabolic process;GO:0044710//single-organism metabolic process;GO:0042823//pyridoxal phosphate biosynthetic process;GO:1901566//organonitrogen compound biosynthetic process;GO:1901564//organonitrogen compound metabolic process;GO:0042816//vitamin B6 metabolic process;GO:0019637//organop…
1.0035	0.618	-0.699362	0.0105524	0.0704951	PDC11	indolepyruvate decarboxylase 1	Metabolism	Carbohydrate metabolism	ko00010//Glycolysis / Gluconeogenesis	K01568	GO:0009986//cell surface;GO:0044424//intracellular part;GO:0005886//plasma membrane;GO:0030446//hyphal cell wall;GO:0030312//external encapsulating structure;GO:0016020//membrane;GO:0005622//intracellular;GO:0044464//cell part;GO:0005623//cell;GO:0005618//cell wall;GO:0005737//cytoplasm;GO:0009277//fungal-type cell wall;GO:0030445//yeast-form cell wall;GO:0071944//cell periphery	GO:0030976//thiamine pyrophosphate binding;GO:0003824//catalytic activity;GO:0016829//lyase activity;GO:0043168//anion binding;GO:0043169//cation binding;GO:0043167//ion binding;GO:0000287//magnesium ion binding;GO:0019842//vitamin binding;GO:0050662//coenzyme binding;GO:0016830//carbon-carbon lyase activity;GO:0004737//pyruvate decarboxylase activity;GO:0005488//binding;GO:1901681//sulfur compou…	-
0.969	0.618	-0.64889	0.00515063	0.0615596	IFE2	Ife2p	-	-	-	-	-	GO:0046872//metal ion binding;GO:0016491//oxidoreductase activity;GO:0046914//transition metal ion binding;GO:0008270//zinc ion binding;GO:0043167//ion binding;GO:0003824//catalytic activity;GO:0005488//binding;GO:0043169//cation binding	GO:0044699//single-organism process;GO:0044710//single-organism metabolic process;GO:0008152//metabolic process;GO:0055114//oxidation-reduction process
1.019	0.619	-0.719143	0.0019096	0.0529799	-	hypothetical protein	-	-	-	-	-	GO:0003824//catalytic activity	GO:0009058//biosynthetic process;GO:0008152//metabolic process
1.015	0.6225	-0.705334	0.00151797	0.0511276	TPI1	triose-phosphate isomerase	Metabolism	Global and Overview;Carbohydrate metabolism	ko01230//Biosynthesis of amino acids;ko01200//Carbon metabolism;ko00010//Glycolysis / Gluconeogenesis;ko00051//Fructose and mannose metabolism;ko00562//Inositol phosphate metabolism	K01803	GO:0030312//external encapsulating structure;GO:0071944//cell periphery;GO:0005622//intracellular;GO:0009986//cell surface;GO:0005737//cytoplasm;GO:0044464//cell part;GO:0030446//hyphal cell wall;GO:0044424//intracellular part;GO:0005618//cell wall;GO:0005623//cell;GO:0009277//fungal-type cell wall	GO:0003824//catalytic activity;GO:0016861//intramolecular oxidoreductase activity, interconverting aldoses and ketoses;GO:0016860//intramolecular oxidoreductase activity;GO:0004807//triose-phosphate isomerase activity;GO:0016853//isomerase activity	GO:0009161//ribonucleoside monophosphate metabolic process;GO:0019637//organophosphate metabolic process;GO:0019752//carboxylic acid metabolic process;GO:0080134//regulation of response to stress;GO:1901657//glycosyl compound metabolic process;GO:0052509//positive regulation by symbiont of host defense response;GO:0044723//single-organism carbohydrate metabolic process;GO:0031667//response to nut…
0.9725	0.6245	-0.638997	0.00432206	0.0574071	-	hypothetical protein	-	-	-	-	-	-	-
1.0015	0.6265	-0.676776	0.00483278	0.0599583	RNR21	ribonucleotide-diphosphate reductase subunit	Metabolism	Nucleotide metabolism;Metabolism of other amino acids	ko00230//Purine metabolism;ko00240//Pyrimidine metabolism;ko00480//Glutathione metabolism	K10808	-	GO:0016491//oxidoreductase activity;GO:0003824//catalytic activity	GO:0006139//nucleobase-containing compound metabolic process;GO:0009186//deoxyribonucleoside diphosphate metabolic process;GO:1901360//organic cyclic compound metabolic process;GO:0046483//heterocycle metabolic process;GO:0055086//nucleobase-containing small molecule metabolic process;GO:0008152//metabolic process;GO:0019637//organophosphate metabolic process;GO:0044763//single-organism cellular …
0.995	0.6275	-0.665081	0.00119481	0.0511276	GPH1	glycogen phosphorylase	Metabolism	Carbohydrate metabolism	ko00500//Starch and sucrose metabolism	K00688	GO:0044424//intracellular part;GO:0005618//cell wall;GO:0044464//cell part;GO:0030312//external encapsulating structure;GO:0009277//fungal-type cell wall;GO:0009986//cell surface;GO:0071944//cell periphery;GO:0005737//cytoplasm;GO:0005622//intracellular;GO:0030446//hyphal cell wall;GO:0005623//cell	GO:0097159//organic cyclic compound binding;GO:0004645//phosphorylase activity;GO:0003824//catalytic activity;GO:0016758//transferase activity, transferring hexosyl groups;GO:0043167//ion binding;GO:0016740//transferase activity;GO:0048037//cofactor binding;GO:1901363//heterocyclic compound binding;GO:0030170//pyridoxal phosphate binding;GO:0043168//anion binding;GO:0005488//binding;GO:0016757//t…	GO:0044042//glucan metabolic process;GO:0044262//cellular carbohydrate metabolic process;GO:0044248//cellular catabolic process;GO:0044699//single-organism process;GO:0044238//primary metabolic process;GO:0016052//carbohydrate catabolic process;GO:0000272//polysaccharide catabolic process;GO:0005977//glycogen metabolic process;GO:0005980//glycogen catabolic process;GO:0009251//glucan catabolic pr…
0.9865	0.6305	-0.645823	0.00776114	0.064302	-	NADHX epimerase	-	-	-	-	GO:0005622//intracellular;GO:0044444//cytoplasmic part;GO:0044424//intracellular part;GO:0005737//cytoplasm;GO:0044425//membrane part;GO:0043229//intracellular organelle;GO:0005623//cell;GO:0016021//integral component of membrane;GO:0043231//intracellular membrane-bounded organelle;GO:0005739//mitochondrion;GO:0016020//membrane;GO:0044464//cell part;GO:0043226//organelle;GO:0043227//membrane-boun…	GO:0036094//small molecule binding;GO:0003824//catalytic activity;GO:0016853//isomerase activity;GO:0043167//ion binding;GO:0097159//organic cyclic compound binding;GO:1901265//nucleoside phosphate binding;GO:0000166//nucleotide binding;GO:0052856//NADHX epimerase activity;GO:0016854//racemase and epimerase activity;GO:0043169//cation binding;GO:0005488//binding;GO:1901363//heterocyclic compound …	-
1.0175	0.631	-0.689317	0.00156812	0.0511276	-	hypothetical protein	-	-	-	-	-	-	-
1.0275	0.633	-0.698861	0.00540554	0.061645	PFK1	6-phosphofructokinase subunit alpha	Genetic Information Processing;Metabolism	Global and Overview;Energy metabolism;Carbohydrate metabolism;Folding, sorting and degradation	ko01230//Biosynthesis of amino acids;ko01200//Carbon metabolism;ko03018//RNA degradation;ko00010//Glycolysis / Gluconeogenesis;ko00680//Methane metabolism;ko00030//Pentose phosphate pathway;ko00051//Fructose and mannose metabolism;ko00052//Galactose metabolism	K00850	GO:0005829//cytosol;GO:0044445//cytosolic part;GO:1990234//transferase complex;GO:0044424//intracellular part;GO:0044464//cell part;GO:0005737//cytoplasm;GO:0005945//6-phosphofructokinase complex;GO:0005622//intracellular;GO:1902494//catalytic complex;GO:0061695//transferase complex, transferring phosphorus-containing groups;GO:0005623//cell;GO:0044444//cytoplasmic part;GO:0032991//macromolecular…	GO:0043168//anion binding;GO:0019200//carbohydrate kinase activity;GO:0043167//ion binding;GO:0016740//transferase activity;GO:0030554//adenyl nucleotide binding;GO:0016301//kinase activity;GO:0035639//purine ribonucleoside triphosphate binding;GO:0032549//ribonucleoside binding;GO:0016773//phosphotransferase activity, alcohol group as acceptor;GO:0016772//transferase activity, transferring phosp…	GO:0044281//small molecule metabolic process;GO:0009132//nucleoside diphosphate metabolic process;GO:0009161//ribonucleoside monophosphate metabolic process;GO:0009144//purine nucleoside triphosphate metabolic process;GO:0006757//ATP generation from ADP;GO:0044238//primary metabolic process;GO:0006793//phosphorus metabolic process;GO:0006139//nucleobase-containing compound metabolic process;GO:00…
1.039	0.6345	-0.711504	0.00686899	0.0638019	CDC19	pyruvate kinase	Metabolism	Nucleotide metabolism;Global and Overview;Carbohydrate metabolism	ko01230//Biosynthesis of amino acids;ko01200//Carbon metabolism;ko00230//Purine metabolism;ko00010//Glycolysis / Gluconeogenesis;ko00620//Pyruvate metabolism	K00873	GO:0030446//hyphal cell wall;GO:0044424//intracellular part;GO:0005737//cytoplasm;GO:0005886//plasma membrane;GO:0044464//cell part;GO:0071944//cell periphery;GO:0016020//membrane;GO:0005618//cell wall;GO:0009986//cell surface;GO:0030312//external encapsulating structure;GO:0009277//fungal-type cell wall;GO:0005622//intracellular;GO:0030445//yeast-form cell wall;GO:0005623//cell	GO:0043169//cation binding;GO:0016773//phosphotransferase activity, alcohol group as acceptor;GO:0000166//nucleotide binding;GO:0016772//transferase activity, transferring phosphorus-containing groups;GO:0046872//metal ion binding;GO:1901265//nucleoside phosphate binding;GO:0030554//adenyl nucleotide binding;GO:0005524//ATP binding;GO:0043167//ion binding;GO:0036094//small molecule binding;GO:003…	GO:0043436//oxoacid metabolic process;GO:0009179//purine ribonucleoside diphosphate metabolic process;GO:0046483//heterocycle metabolic process;GO:0031668//cellular response to extracellular stimulus;GO:0016310//phosphorylation;GO:0031669//cellular response to nutrient levels;GO:1901360//organic cyclic compound metabolic process;GO:0044182//filamentous growth of a population of unicellular organi…
1.027	0.6395	-0.68342	0.00425951	0.0574071	-	3-hydroxyanthranilate 3,4-dioxygenase	Metabolism	Amino acid metabolism	ko00380//Tryptophan metabolism	K00452	GO:0005737//cytoplasm;GO:0005623//cell;GO:0044424//intracellular part;GO:0005622//intracellular;GO:0044464//cell part	GO:0003824//catalytic activity;GO:0005506//iron ion binding;GO:0046914//transition metal ion binding;GO:0005488//binding;GO:0008198//ferrous iron binding;GO:0046872//metal ion binding;GO:0043169//cation binding;GO:0000334//3-hydroxyanthranilate 3,4-dioxygenase activity;GO:0016701//oxidoreductase activity, acting on single donors with incorporation of molecular oxygen;GO:0016702//oxidoreductase ac…	GO:0034627//'de novo' NAD biosynthetic process;GO:0044106//cellular amine metabolic process;GO:0044281//small molecule metabolic process;GO:0006139//nucleobase-containing compound metabolic process;GO:0034354//'de novo' NAD biosynthetic process from tryptophan;GO:0009058//biosynthetic process;GO:0009987//cellular process;GO:0044282//small molecule catabolic process;GO:0046496//nicotinamide nucleo…
1.009	0.64	-0.656782	0.00043082	0.0471106	RPS27	ribosomal 40S subunit protein S27B	-	-	-	-	-	-	-
0.9845	0.642	-0.616818	0.00267303	0.053316	GDB1	bifunctional 4-alpha-glucanotransferase/amylo-alpha-1,6-glucosidase	Metabolism	Carbohydrate metabolism	ko00500//Starch and sucrose metabolism	K01196	-	GO:0090599//alpha-glucosidase activity;GO:0003824//catalytic activity;GO:0004553//hydrolase activity, hydrolyzing O-glycosyl compounds;GO:0016758//transferase activity, transferring hexosyl groups;GO:0004135//amylo-alpha-1,6-glucosidase activity;GO:0015926//glucosidase activity;GO:0016787//hydrolase activity;GO:0004133//glycogen debranching enzyme activity;GO:0016798//hydrolase activity, acting o…	GO:1901575//organic substance catabolic process;GO:0044275//cellular carbohydrate catabolic process;GO:0016051//carbohydrate biosynthetic process;GO:0034637//cellular carbohydrate biosynthetic process;GO:0000271//polysaccharide biosynthetic process;GO:0000272//polysaccharide catabolic process;GO:0005976//polysaccharide metabolic process;GO:0044763//single-organism cellular process;GO:0071704//org…
1.0225	0.648	-0.658035	0.0093366	0.0673942	TDH3	glyceraldehyde-3-phosphate dehydrogenase (phosphorylating)	Metabolism	Global and Overview;Carbohydrate metabolism	ko01230//Biosynthesis of amino acids;ko01200//Carbon metabolism;ko00010//Glycolysis / Gluconeogenesis	K00134	GO:0016020//membrane;GO:0005622//intracellular;GO:0030312//external encapsulating structure;GO:0005618//cell wall;GO:0030446//hyphal cell wall;GO:0005623//cell;GO:0005886//plasma membrane;GO:0044424//intracellular part;GO:0005737//cytoplasm;GO:0071944//cell periphery;GO:0009986//cell surface;GO:0030445//yeast-form cell wall;GO:0044464//cell part;GO:0009277//fungal-type cell wall	GO:0001968//fibronectin binding;GO:0016620//oxidoreductase activity, acting on the aldehyde or oxo group of donors, NAD or NADP as acceptor;GO:0050662//coenzyme binding;GO:0004365//glyceraldehyde-3-phosphate dehydrogenase (NAD+) (phosphorylating) activity;GO:0051287//NAD binding;GO:1901363//heterocyclic compound binding;GO:0005488//binding;GO:1901265//nucleoside phosphate binding;GO:0043236//lami…	GO:0009150//purine ribonucleotide metabolic process;GO:0009123//nucleoside monophosphate metabolic process;GO:0009605//response to external stimulus;GO:0034641//cellular nitrogen compound metabolic process;GO:1901657//glycosyl compound metabolic process;GO:0046939//nucleotide phosphorylation;GO:0071704//organic substance metabolic process;GO:0007160//cell-matrix adhesion;GO:0050789//regulation of…
0.959	0.6485	-0.564424	0.0271925	0.0994821	-	hypothetical protein	-	-	-	-	-	-	-
1.016	0.6535	-0.636641	0.00129898	0.0511276	HSP104	chaperone ATPase	-	-	-	-	-	GO:0032555//purine ribonucleotide binding;GO:0032549//ribonucleoside binding;GO:0005524//ATP binding;GO:0043167//ion binding;GO:0030554//adenyl nucleotide binding;GO:0035639//purine ribonucleoside triphosphate binding;GO:1901265//nucleoside phosphate binding;GO:0097159//organic cyclic compound binding;GO:0043168//anion binding;GO:0000166//nucleotide binding;GO:0005488//binding;GO:0001882//nucleos…	-
0.987	0.655	-0.591555	0.00705964	0.0638019	URA1	dihydroorotate dehydrogenase	Metabolism	Nucleotide metabolism	ko00240//Pyrimidine metabolism	K00254	GO:0016020//membrane;GO:0044464//cell part;GO:0043227//membrane-bounded organelle;GO:0044422//organelle part;GO:0044444//cytoplasmic part;GO:0044425//membrane part;GO:0019866//organelle inner membrane;GO:0031966//mitochondrial membrane;GO:0005623//cell;GO:0031300//intrinsic component of organelle membrane;GO:0044424//intracellular part;GO:0043226//organelle;GO:0031304//intrinsic component of mito…	GO:0004152//dihydroorotate dehydrogenase activity;GO:0016491//oxidoreductase activity;GO:0016627//oxidoreductase activity, acting on the CH-CH group of donors;GO:0016635//oxidoreductase activity, acting on the CH-CH group of donors, quinone or related compound as acceptor;GO:0003824//catalytic activity	GO:0046134//pyrimidine nucleoside biosynthetic process;GO:0006139//nucleobase-containing compound metabolic process;GO:0006222//UMP biosynthetic process;GO:1901657//glycosyl compound metabolic process;GO:1901293//nucleoside phosphate biosynthetic process;GO:0046390//ribose phosphate biosynthetic process;GO:1901576//organic substance biosynthetic process;GO:1901659//glycosyl compound biosynthetic …
1.004	0.6565	-0.612892	0.00178252	0.0516443	GCV2	glycine decarboxylase subunit P	Metabolism	Amino acid metabolism;Global and Overview;Carbohydrate metabolism	ko01200//Carbon metabolism;ko00260//Glycine, serine and threonine metabolism;ko00630//Glyoxylate and dicarboxylate metabolism	K00281	-	GO:0004375//glycine dehydrogenase (decarboxylating) activity;GO:0016642//oxidoreductase activity, acting on the CH-NH2 group of donors, disulfide as acceptor;GO:0016638//oxidoreductase activity, acting on the CH-NH2 group of donors;GO:0003824//catalytic activity;GO:0016491//oxidoreductase activity	GO:0009056//catabolic process;GO:1901575//organic substance catabolic process;GO:0006520//cellular amino acid metabolic process;GO:0019752//carboxylic acid metabolic process;GO:0006544//glycine metabolic process;GO:0044282//small molecule catabolic process;GO:0006807//nitrogen compound metabolic process;GO:0071704//organic substance metabolic process;GO:0009071//serine family amino acid catabolic…
0.9685	0.659	-0.555474	0.00763137	0.064302	-	hypothetical protein	-	-	-	-	-	-	-
1.1065	0.659	-0.747653	0.0336407	0.109633	-	hypothetical protein	-	-	-	-	-	-	-
1.0185	0.6595	-0.627001	0.00463783	0.0587015	FBA1	fructose-bisphosphate aldolase	Metabolism	Global and Overview;Energy metabolism;Carbohydrate metabolism	ko01230//Biosynthesis of amino acids;ko01200//Carbon metabolism;ko00010//Glycolysis / Gluconeogenesis;ko00680//Methane metabolism;ko00030//Pentose phosphate pathway;ko00051//Fructose and mannose metabolism	K01624	GO:0044424//intracellular part;GO:0005886//plasma membrane;GO:0071944//cell periphery;GO:0005622//intracellular;GO:0009986//cell surface;GO:0016020//membrane;GO:0030446//hyphal cell wall;GO:0005737//cytoplasm;GO:0044464//cell part;GO:0005623//cell;GO:0030312//external encapsulating structure;GO:0009277//fungal-type cell wall;GO:0005618//cell wall	GO:0046872//metal ion binding;GO:0016829//lyase activity;GO:0005488//binding;GO:0016832//aldehyde-lyase activity;GO:0003824//catalytic activity;GO:0016830//carbon-carbon lyase activity;GO:0008270//zinc ion binding;GO:0043169//cation binding;GO:0043167//ion binding;GO:0005515//protein binding;GO:0046914//transition metal ion binding;GO:0004332//fructose-bisphosphate aldolase activity	GO:0009199//ribonucleoside triphosphate metabolic process;GO:0009987//cellular process;GO:0044416//induction by symbiont of host defense response;GO:0044238//primary metabolic process;GO:0042278//purine nucleoside metabolic process;GO:1901564//organonitrogen compound metabolic process;GO:0016052//carbohydrate catabolic process;GO:0006139//nucleobase-containing compound metabolic process;GO:000918…
1.02	0.661	-0.625847	0.00324525	0.053316	GAD1	glutamate decarboxylase	Metabolism	Amino acid metabolism;Carbohydrate metabolism;Metabolism of other amino acids	ko00250//Alanine, aspartate and glutamate metabolism;ko00410//beta-Alanine metabolism;ko00650//Butanoate metabolism;ko00430//Taurine and hypotaurine metabolism	K01580	-	GO:0048037//cofactor binding;GO:0043168//anion binding;GO:0016830//carbon-carbon lyase activity;GO:0004351//glutamate decarboxylase activity;GO:0016831//carboxy-lyase activity;GO:0043167//ion binding;GO:1901363//heterocyclic compound binding;GO:0003824//catalytic activity;GO:0030170//pyridoxal phosphate binding;GO:0097159//organic cyclic compound binding;GO:0005488//binding;GO:0016829//lyase acti…	GO:0006807//nitrogen compound metabolic process;GO:0009987//cellular process;GO:0044699//single-organism process;GO:0044710//single-organism metabolic process;GO:0006082//organic acid metabolic process;GO:0006536//glutamate metabolic process;GO:1901605//alpha-amino acid metabolic process;GO:0008152//metabolic process;GO:1901564//organonitrogen compound metabolic process;GO:0044237//cellular metab…
0.958	0.663	-0.531017	0.0166884	0.081212	ADE13	adenylosuccinase	Metabolism	Amino acid metabolism;Nucleotide metabolism	ko00230//Purine metabolism;ko00250//Alanine, aspartate and glutamate metabolism	K01756	-	GO:0016829//lyase activity;GO:0003824//catalytic activity;GO:0070626//(S)-2-(5-amino-1-(5-phospho-D-ribosyl)imidazole-4-carboxamido)succinate AMP-lyase (fumarate-forming) activity;GO:0004018//N6-(1,2-dicarboxyethyl)AMP AMP-lyase (fumarate-forming) activity;GO:0016842//amidine-lyase activity;GO:0016840//carbon-nitrogen lyase activity	GO:0042278//purine nucleoside metabolic process;GO:0006188//IMP biosynthetic process;GO:0006164//purine nucleotide biosynthetic process;GO:1901657//glycosyl compound metabolic process;GO:0009124//nucleoside monophosphate biosynthetic process;GO:0006167//AMP biosynthetic process;GO:0019637//organophosphate metabolic process;GO:0071704//organic substance metabolic process;GO:0009152//purine ribonuc…
1.02	0.6645	-0.618228	0.00297359	0.053316	-	Gly-Xaa carboxypeptidase	-	-	-	-	GO:0016021//integral component of membrane;GO:0044425//membrane part;GO:0016020//membrane;GO:0031224//intrinsic component of membrane	GO:0004181//metallocarboxypeptidase activity;GO:0016787//hydrolase activity;GO:0008238//exopeptidase activity;GO:0004180//carboxypeptidase activity;GO:0003824//catalytic activity;GO:0008237//metallopeptidase activity;GO:0008233//peptidase activity;GO:0008235//metalloexopeptidase activity;GO:0070011//peptidase activity, acting on L-amino acid peptides	GO:0043170//macromolecule metabolic process;GO:0019538//protein metabolic process;GO:0008152//metabolic process;GO:0044238//primary metabolic process;GO:0071704//organic substance metabolic process;GO:0006508//proteolysis
1.0225	0.6645	-0.62176	0.00284548	0.053316	TFS1	Tfs1p	-	-	-	-	-	-	-
1.04	0.665	-0.645157	0.00774524	0.064302	GLN1	glutamate--ammonia ligase	Metabolism	Amino acid metabolism;Global and Overview;Energy metabolism;Carbohydrate metabolism	ko01230//Biosynthesis of amino acids;ko00250//Alanine, aspartate and glutamate metabolism;ko00630//Glyoxylate and dicarboxylate metabolism;ko00220//Arginine biosynthesis;ko00910//Nitrogen metabolism	K01915	-	GO:0030554//adenyl nucleotide binding;GO:0035639//purine ribonucleoside triphosphate binding;GO:0001883//purine nucleoside binding;GO:0016880//acid-ammonia (or amide) ligase activity;GO:0032549//ribonucleoside binding;GO:0097367//carbohydrate derivative binding;GO:1901363//heterocyclic compound binding;GO:0097159//organic cyclic compound binding;GO:0000166//nucleotide binding;GO:1901265//nucleosi…	GO:0006541//glutamine metabolic process;GO:0071704//organic substance metabolic process;GO:0044237//cellular metabolic process;GO:0009084//glutamine family amino acid biosynthetic process;GO:0044763//single-organism cellular process;GO:1901607//alpha-amino acid biosynthetic process;GO:0009064//glutamine family amino acid metabolic process;GO:0008652//cellular amino acid biosynthetic process;GO:00…
0.9755	0.668	-0.546294	0.00476482	0.0594418	-	spermine synthase	-	-	-	-	-	GO:0016740//transferase activity;GO:0003824//catalytic activity	-
1.019	0.668	-0.609234	0.00205836	0.0530721	GCV1	glycine decarboxylase subunit T	-	-	-	-	-	GO:0004047//aminomethyltransferase activity;GO:0016741//transferase activity, transferring one-carbon groups;GO:0016769//transferase activity, transferring nitrogenous groups;GO:0008168//methyltransferase activity;GO:0003824//catalytic activity;GO:0008483//transaminase activity;GO:0016740//transferase activity	GO:0044282//small molecule catabolic process;GO:1901565//organonitrogen compound catabolic process;GO:0009071//serine family amino acid catabolic process;GO:0009063//cellular amino acid catabolic process;GO:0043436//oxoacid metabolic process;GO:0044237//cellular metabolic process;GO:0071704//organic substance metabolic process;GO:1901564//organonitrogen compound metabolic process;GO:0044248//cell…
0.9725	0.6685	-0.540771	0.00613133	0.0626022	MMD1	isoleucine biosynthesis protein	-	-	-	-	-	-	-
1.001	0.673	-0.572764	0.00314032	0.053316	GRE3	trifunctional aldehyde reductase/xylose reductase/glucose 1-dehydrogenase (NADP(+))	Metabolism	Carbohydrate metabolism	ko00040//Pentose and glucuronate interconversions	K17743	-	GO:0016491//oxidoreductase activity;GO:0003824//catalytic activity	GO:0055114//oxidation-reduction process;GO:0044699//single-organism process;GO:0044710//single-organism metabolic process;GO:0008152//metabolic process
0.9845	0.6755	-0.543435	0.00589591	0.0622099	LYS12	homoisocitrate dehydrogenase	Metabolism	Amino acid metabolism;Global and Overview	ko01230//Biosynthesis of amino acids;ko01210//2-Oxocarboxylic acid metabolism;ko00300//Lysine biosynthesis	K05824	-	GO:0047046//homoisocitrate dehydrogenase activity;GO:0016616//oxidoreductase activity, acting on the CH-OH group of donors, NAD or NADP as acceptor;GO:0043169//cation binding;GO:0097159//organic cyclic compound binding;GO:0000166//nucleotide binding;GO:0003824//catalytic activity;GO:0048037//cofactor binding;GO:0016491//oxidoreductase activity;GO:0051287//NAD binding;GO:0036094//small molecule bi…	GO:1901564//organonitrogen compound metabolic process;GO:0044249//cellular biosynthetic process;GO:1901576//organic substance biosynthetic process;GO:0043436//oxoacid metabolic process;GO:0008152//metabolic process;GO:0009067//aspartate family amino acid biosynthetic process;GO:0016053//organic acid biosynthetic process;GO:0009987//cellular process;GO:0006520//cellular amino acid metabolic proces…
1.0065	0.6765	-0.573185	0.00277366	0.053316	-	sedoheptulose-bisphosphatase	Metabolism	Amino acid metabolism;Global and Overview;Energy metabolism;Carbohydrate metabolism	ko01230//Biosynthesis of amino acids;ko01200//Carbon metabolism;ko00010//Glycolysis / Gluconeogenesis;ko00260//Glycine, serine and threonine metabolism;ko00680//Methane metabolism	K15634	-	-	-
0.9675	0.6795	-0.509788	0.0283506	0.101775	PGA4	1\3-beta-glucanosyltransferase	-	-	-	-	GO:0044425//membrane part;GO:0071944//cell periphery;GO:0031225//anchored component of membrane;GO:0016020//membrane;GO:0005576//extracellular region;GO:0005618//cell wall;GO:0046658//anchored component of plasma membrane;GO:0031226//intrinsic component of plasma membrane;GO:0005886//plasma membrane;GO:0044459//plasma membrane part;GO:0044464//cell part;GO:0030445//yeast-form cell wall;GO:0009277…	GO:0042124//1,3-beta-glucanosyltransferase activity;GO:0003824//catalytic activity;GO:0042123//glucanosyltransferase activity;GO:0016740//transferase activity	GO:0070887//cellular response to chemical stimulus;GO:0045229//external encapsulating structure organization;GO:0051716//cellular response to stimulus;GO:0071555//cell wall organization;GO:0035690//cellular response to drug;GO:0009405//pathogenesis;GO:0005975//carbohydrate metabolic process;GO:0016043//cellular component organization;GO:0071704//organic substance metabolic process;GO:0009987//cel…
1.0395	0.682	-0.608046	0.00949149	0.0676081	GRP2	Grp2p	Metabolism	Carbohydrate metabolism	ko00620//Pyruvate metabolism;ko00640//Propanoate metabolism	K17741	GO:0044424//intracellular part;GO:0005622//intracellular;GO:0005737//cytoplasm;GO:0044464//cell part;GO:0005623//cell	GO:0016616//oxidoreductase activity, acting on the CH-OH group of donors, NAD or NADP as acceptor;GO:0016614//oxidoreductase activity, acting on CH-OH group of donors;GO:0003824//catalytic activity;GO:0043892//methylglyoxal reductase (NADPH-dependent) activity;GO:0048037//cofactor binding;GO:0005488//binding;GO:0016491//oxidoreductase activity;GO:0050662//coenzyme binding	GO:0055114//oxidation-reduction process;GO:0044710//single-organism metabolic process;GO:0044699//single-organism process;GO:0008152//metabolic process
0.9705	0.6825	-0.507899	0.0364133	0.111767	COX9	cytochrome c oxidase subunit VIIa	-	-	-	-	-	-	-
0.9785	0.683	-0.518686	0.00738628	0.064302	CCP1	cytochrome-c peroxidase	-	-	-	-	GO:0043226//organelle;GO:0044422//organelle part;GO:0043227//membrane-bounded organelle;GO:0005737//cytoplasm;GO:0070013//intracellular organelle lumen;GO:0044444//cytoplasmic part;GO:0043231//intracellular membrane-bounded organelle;GO:0005623//cell;GO:0044429//mitochondrial part;GO:0044446//intracellular organelle part;GO:0044424//intracellular part;GO:0044464//cell part;GO:0043229//intracellul…	GO:0016209//antioxidant activity;GO:0005488//binding;GO:0043169//cation binding;GO:0016491//oxidoreductase activity;GO:0003824//catalytic activity;GO:0016684//oxidoreductase activity, acting on peroxide as acceptor;GO:1901363//heterocyclic compound binding;GO:0004601//peroxidase activity;GO:0004130//cytochrome-c peroxidase activity;GO:0043167//ion binding;GO:0020037//heme binding;GO:0046872//meta…	GO:0008152//metabolic process;GO:0044710//single-organism metabolic process;GO:0006979//response to oxidative stress;GO:0055114//oxidation-reduction process;GO:0050896//response to stimulus;GO:0044699//single-organism process;GO:0006950//response to stress
1.0525	0.683	-0.623863	0.0373951	0.11178	HTA3	histone H2AZ	-	-	-	-	GO:0044454//nuclear chromosome part;GO:0043234//protein complex;GO:0043226//organelle;GO:0070013//intracellular organelle lumen;GO:0044464//cell part;GO:0044424//intracellular part;GO:0005622//intracellular;GO:0043228//non-membrane-bounded organelle;GO:0000786//nucleosome;GO:0031974//membrane-enclosed lumen;GO:0000790//nuclear chromatin;GO:0031981//nuclear lumen;GO:0043227//membrane-bounded organ…	GO:0003677//DNA binding;GO:0005488//binding;GO:0005515//protein binding;GO:1901363//heterocyclic compound binding;GO:0097159//organic cyclic compound binding;GO:0046982//protein heterodimerization activity;GO:0003676//nucleic acid binding;GO:0046983//protein dimerization activity	GO:0031323//regulation of cellular metabolic process;GO:2000112//regulation of cellular macromolecule biosynthetic process;GO:0009892//negative regulation of metabolic process;GO:1901362//organic cyclic compound biosynthetic process;GO:0010467//gene expression;GO:0060255//regulation of macromolecule metabolic process;GO:1903506//regulation of nucleic acid-templated transcription;GO:0010605//negat…
1.0245	0.683	-0.584963	0.00964272	0.0677332	DAK2	dihydroxyacetone kinase	Metabolism	Global and Overview;Energy metabolism;Lipid metabolism	ko01200//Carbon metabolism;ko00680//Methane metabolism;ko00561//Glycerolipid metabolism	K00863	-	GO:0005524//ATP binding;GO:0016301//kinase activity;GO:1901265//nucleoside phosphate binding;GO:0097159//organic cyclic compound binding;GO:0016773//phosphotransferase activity, alcohol group as acceptor;GO:0043168//anion binding;GO:0043167//ion binding;GO:0004371//glycerone kinase activity;GO:0036094//small molecule binding;GO:0001882//nucleoside binding;GO:0003824//catalytic activity;GO:0032559…	GO:0009987//cellular process;GO:0044699//single-organism process;GO:0006066//alcohol metabolic process;GO:0044237//cellular metabolic process;GO:1901615//organic hydroxy compound metabolic process;GO:0071704//organic substance metabolic process;GO:0044238//primary metabolic process;GO:0044262//cellular carbohydrate metabolic process;GO:0044710//single-organism metabolic process;GO:0008152//metabo…
0.991	0.6845	-0.533835	0.0175386	0.0823407	-	hypothetical protein	-	-	-	-	GO:0016020//membrane;GO:0044425//membrane part;GO:0031224//intrinsic component of membrane;GO:0016021//integral component of membrane	-	-
1.097	0.687	-0.675182	0.0481718	0.126332	-	hypothetical protein	-	-	-	-	-	-	-
1.052	0.687	-0.614753	0.0350786	0.111246	ADH2	alcohol dehydrogenase	Metabolism	Amino acid metabolism;Global and Overview;Carbohydrate metabolism;Lipid metabolism	ko00010//Glycolysis / Gluconeogenesis;ko00071//Fatty acid degradation;ko00350//Tyrosine metabolism;ko01220//Degradation of aromatic compounds	K13953	GO:0044424//intracellular part;GO:0005623//cell;GO:0005737//cytoplasm;GO:0005622//intracellular;GO:0044464//cell part	GO:0008270//zinc ion binding;GO:0043169//cation binding;GO:0003824//catalytic activity;GO:0016491//oxidoreductase activity;GO:0043167//ion binding;GO:0016614//oxidoreductase activity, acting on CH-OH group of donors;GO:0016616//oxidoreductase activity, acting on the CH-OH group of donors, NAD or NADP as acceptor;GO:0046914//transition metal ion binding;GO:0046872//metal ion binding;GO:0004022//al…	GO:0008152//metabolic process;GO:0044710//single-organism metabolic process;GO:0044699//single-organism process;GO:0055114//oxidation-reduction process
1.0205	0.6875	-0.569845	0.0361264	0.111767	NHP6A	high-mobility group nucleosome-binding protein	-	-	-	-	-	-	-
1.0265	0.6895	-0.574111	0.00445645	0.0583594	SLK19	Slk19p	-	-	-	-	GO:0005887//integral component of plasma membrane;GO:0016021//integral component of membrane;GO:0031224//intrinsic component of membrane;GO:0071944//cell periphery;GO:0044459//plasma membrane part;GO:0005623//cell;GO:0016020//membrane;GO:0044464//cell part;GO:0031226//intrinsic component of plasma membrane;GO:0005886//plasma membrane;GO:0044425//membrane part	-	GO:0071467//cellular response to pH;GO:0009987//cellular process;GO:0071214//cellular response to abiotic stimulus;GO:0071555//cell wall organization;GO:0009268//response to pH;GO:0031505//fungal-type cell wall organization;GO:0050896//response to stimulus;GO:0071840//cellular component organization or biogenesis;GO:0009628//response to abiotic stimulus;GO:0016043//cellular component organization…
0.9755	0.691	-0.497456	0.0167566	0.0813689	RPL10A	ribosomal 60S subunit protein L1A	Genetic Information Processing	Translation	ko03010//Ribosome	K02865	GO:0044444//cytoplasmic part;GO:0005737//cytoplasm;GO:0005623//cell;GO:0032991//macromolecular complex;GO:0044464//cell part;GO:0005622//intracellular;GO:0043226//organelle;GO:0044422//organelle part;GO:0044424//intracellular part;GO:0044446//intracellular organelle part;GO:0043228//non-membrane-bounded organelle;GO:0044391//ribosomal subunit;GO:0030529//intracellular ribonucleoprotein complex;GO…	GO:0003723//RNA binding;GO:0097159//organic cyclic compound binding;GO:0005198//structural molecule activity;GO:0003676//nucleic acid binding;GO:0005488//binding;GO:0003735//structural constituent of ribosome;GO:1901363//heterocyclic compound binding	GO:0009987//cellular process;GO:1901564//organonitrogen compound metabolic process;GO:0071704//organic substance metabolic process;GO:0044267//cellular protein metabolic process;GO:0006807//nitrogen compound metabolic process;GO:0043604//amide biosynthetic process;GO:0043043//peptide biosynthetic process;GO:0044260//cellular macromolecule metabolic process;GO:1901566//organonitrogen compound bios…
1.0135	0.6915	-0.551545	0.0226081	0.091947	XYL2	L-iditol 2-dehydrogenase	Metabolism	Carbohydrate metabolism	ko00040//Pentose and glucuronate interconversions	K05351	GO:0005623//cell;GO:0030312//external encapsulating structure;GO:0030446//hyphal cell wall;GO:0005618//cell wall;GO:0044464//cell part;GO:0071944//cell periphery;GO:0009277//fungal-type cell wall	GO:0016491//oxidoreductase activity;GO:0003824//catalytic activity;GO:0046872//metal ion binding;GO:0008270//zinc ion binding;GO:0046914//transition metal ion binding;GO:0043169//cation binding;GO:0043167//ion binding;GO:0005488//binding	GO:0008152//metabolic process;GO:0044710//single-organism metabolic process;GO:0055114//oxidation-reduction process;GO:0044699//single-organism process
0.959	0.693	-0.468675	0.0170141	0.0820896	-	glycogenin glucosyltransferase	-	-	-	-	-	GO:0016757//transferase activity, transferring glycosyl groups;GO:0016740//transferase activity;GO:0003824//catalytic activity	-
1.0235	0.693	-0.562584	0.00539942	0.061645	MDG1	Mdg1p	-	-	-	-	-	-	-
1.047	0.695	-0.591177	0.0120523	0.0738973	OFR1	Ofr1p	-	-	-	-	-	-	-
0.9995	0.6955	-0.523156	0.000100144	0.0416265	SCS7	fatty acid alpha-hydroxylase	-	-	-	-	GO:0044464//cell part;GO:0043227//membrane-bounded organelle;GO:0044424//intracellular part;GO:0031090//organelle membrane;GO:0043231//intracellular membrane-bounded organelle;GO:0016020//membrane;GO:0044432//endoplasmic reticulum part;GO:0042175//nuclear outer membrane-endoplasmic reticulum membrane network;GO:0012505//endomembrane system;GO:0005622//intracellular;GO:0098588//bounding membrane o…	GO:0080132//fatty acid alpha-hydroxylase activity;GO:0003824//catalytic activity;GO:0005488//binding;GO:0043169//cation binding;GO:0046914//transition metal ion binding;GO:0046872//metal ion binding;GO:0043167//ion binding;GO:0097159//organic cyclic compound binding;GO:1901363//heterocyclic compound binding;GO:0020037//heme binding;GO:0046906//tetrapyrrole binding;GO:0005506//iron ion binding;GO:…	GO:0006633//fatty acid biosynthetic process;GO:0009987//cellular process;GO:0044763//single-organism cellular process;GO:0046394//carboxylic acid biosynthetic process;GO:0044283//small molecule biosynthetic process;GO:0044238//primary metabolic process;GO:0009058//biosynthetic process;GO:0044710//single-organism metabolic process;GO:0044255//cellular lipid metabolic process;GO:0044281//small mole…
0.993	0.697	-0.510635	0.000986692	0.0511276	TPS3	trehalose 6-phosphate synthase/phosphatase complex subunit	Metabolism	Carbohydrate metabolism	ko00500//Starch and sucrose metabolism	K16055	-	GO:0003824//catalytic activity	GO:0044711//single-organism biosynthetic process;GO:0044710//single-organism metabolic process;GO:0044699//single-organism process;GO:0044249//cellular biosynthetic process;GO:1901576//organic substance biosynthetic process;GO:0044238//primary metabolic process;GO:0046351//disaccharide biosynthetic process;GO:0005975//carbohydrate metabolic process;GO:0009311//oligosaccharide metabolic process;GO…
0.9425	0.6985	-0.432233	0.0398548	0.115227	RPS18	ribosomal 40S subunit protein S18B	Genetic Information Processing	Translation	ko03010//Ribosome	K02964	GO:0032991//macromolecular complex;GO:0005623//cell;GO:0005840//ribosome;GO:0043228//non-membrane-bounded organelle;GO:0005622//intracellular;GO:0043226//organelle;GO:0044464//cell part;GO:1990904//ribonucleoprotein complex;GO:0043229//intracellular organelle;GO:0044444//cytoplasmic part;GO:0030529//intracellular ribonucleoprotein complex;GO:0005737//cytoplasm;GO:0044424//intracellular part;GO:00…	GO:0003723//RNA binding;GO:0003735//structural constituent of ribosome;GO:1901363//heterocyclic compound binding;GO:0005488//binding;GO:0005198//structural molecule activity;GO:0003676//nucleic acid binding;GO:0097159//organic cyclic compound binding	GO:0044249//cellular biosynthetic process;GO:0010467//gene expression;GO:0044271//cellular nitrogen compound biosynthetic process;GO:0044238//primary metabolic process;GO:0071704//organic substance metabolic process;GO:1901564//organonitrogen compound metabolic process;GO:0044237//cellular metabolic process;GO:0044260//cellular macromolecule metabolic process;GO:0009058//biosynthetic process;GO:0…
1.012	0.7015	-0.528694	0.00672369	0.0633481	PDX3	pyridoxamine-phosphate oxidase	Metabolism	Metabolism of cofactors and vitamins	ko00750//Vitamin B6 metabolism	K00275	-	GO:0016641//oxidoreductase activity, acting on the CH-NH2 group of donors, oxygen as acceptor;GO:0048037//cofactor binding;GO:0097159//organic cyclic compound binding;GO:0043167//ion binding;GO:0043168//anion binding;GO:0036094//small molecule binding;GO:0016491//oxidoreductase activity;GO:1901265//nucleoside phosphate binding;GO:0004733//pyridoxamine-phosphate oxidase activity;GO:0003824//cataly…	GO:1901362//organic cyclic compound biosynthetic process;GO:0055114//oxidation-reduction process;GO:0008615//pyridoxine biosynthetic process;GO:0044271//cellular nitrogen compound biosynthetic process;GO:0009110//vitamin biosynthetic process;GO:0072524//pyridine-containing compound metabolic process;GO:0044699//single-organism process;GO:0034641//cellular nitrogen compound metabolic process;GO:00…
1.01	0.702	-0.524812	0.000755521	0.0511276	OSM1	Osm1p	-	-	-	-	-	GO:0016627//oxidoreductase activity, acting on the CH-CH group of donors;GO:0003824//catalytic activity;GO:0016491//oxidoreductase activity;GO:0000104//succinate dehydrogenase activity	GO:0008152//metabolic process;GO:0044710//single-organism metabolic process;GO:0055114//oxidation-reduction process;GO:0044699//single-organism process
0.9865	0.702	-0.490848	0.0348745	0.110911	RNR22	Rnr22p	-	-	-	-	GO:0016020//membrane;GO:0016021//integral component of membrane;GO:0044425//membrane part;GO:0031224//intrinsic component of membrane	GO:0003824//catalytic activity;GO:0016491//oxidoreductase activity	GO:0009987//cellular process;GO:0044237//cellular metabolic process;GO:0006793//phosphorus metabolic process;GO:0009132//nucleoside diphosphate metabolic process;GO:0006807//nitrogen compound metabolic process;GO:0019637//organophosphate metabolic process;GO:0006725//cellular aromatic compound metabolic process;GO:0006139//nucleobase-containing compound metabolic process;GO:0044710//single-organi…
0.969	0.704	-0.460921	0.0216578	0.0903941	HMO1	Hmo1p	-	-	-	-	GO:0043231//intracellular membrane-bounded organelle;GO:0044428//nuclear part;GO:0043229//intracellular organelle;GO:0043226//organelle;GO:0000785//chromatin;GO:0000790//nuclear chromatin;GO:0044454//nuclear chromosome part;GO:0005622//intracellular;GO:0043228//non-membrane-bounded organelle;GO:0044422//organelle part;GO:0044464//cell part;GO:0043227//membrane-bounded organelle;GO:0005694//chromo…	GO:1901363//heterocyclic compound binding;GO:0003676//nucleic acid binding;GO:0005488//binding;GO:0003677//DNA binding;GO:0097159//organic cyclic compound binding;GO:0043565//sequence-specific DNA binding	GO:2001141//regulation of RNA biosynthetic process;GO:0018130//heterocycle biosynthetic process;GO:0009987//cellular process;GO:0009059//macromolecule biosynthetic process;GO:0044237//cellular metabolic process;GO:0044271//cellular nitrogen compound biosynthetic process;GO:0032774//RNA biosynthetic process;GO:0060255//regulation of macromolecule metabolic process;GO:0080090//regulation of primary…
1.009	0.7045	-0.518255	0.00909344	0.0666656	RIB3	3,4-dihydroxy-2-butanone-4-phosphate synthase	-	-	-	-	-	GO:0043169//cation binding;GO:0003824//catalytic activity;GO:0016830//carbon-carbon lyase activity;GO:0046872//metal ion binding;GO:0008686//3,4-dihydroxy-2-butanone-4-phosphate synthase activity;GO:0043167//ion binding;GO:0005488//binding;GO:0016829//lyase activity	GO:1901564//organonitrogen compound metabolic process;GO:1901576//organic substance biosynthetic process;GO:0044710//single-organism metabolic process;GO:0009110//vitamin biosynthetic process;GO:0009058//biosynthetic process;GO:0034641//cellular nitrogen compound metabolic process;GO:0042364//water-soluble vitamin biosynthetic process;GO:0044271//cellular nitrogen compound biosynthetic process;GO…
0.973	0.7055	-0.463794	0.0113591	0.0720415	HAL22	Hal22p	Metabolism	Energy metabolism	ko00920//Sulfur metabolism	K01082	-	GO:0042578//phosphoric ester hydrolase activity;GO:0003824//catalytic activity;GO:0016791//phosphatase activity;GO:0008441//3'(2'),5'-bisphosphate nucleotidase activity;GO:0016788//hydrolase activity, acting on ester bonds;GO:0005488//binding;GO:0016787//hydrolase activity;GO:0043167//ion binding;GO:0008252//nucleotidase activity;GO:0043169//cation binding;GO:0046872//metal ion binding	GO:0071704//organic substance metabolic process;GO:0044710//single-organism metabolic process;GO:1901564//organonitrogen compound metabolic process;GO:0044237//cellular metabolic process;GO:0019752//carboxylic acid metabolic process;GO:0043436//oxoacid metabolic process;GO:0044699//single-organism process;GO:0016310//phosphorylation;GO:0046854//phosphatidylinositol phosphorylation;GO:0006796//pho…
0.9855	0.7075	-0.478126	0.0080886	0.0647567	DOT5	thioredoxin peroxidase	-	-	-	-	-	GO:0016684//oxidoreductase activity, acting on peroxide as acceptor;GO:0004601//peroxidase activity;GO:0003824//catalytic activity;GO:0016491//oxidoreductase activity;GO:0016209//antioxidant activity	GO:0055114//oxidation-reduction process;GO:0044699//single-organism process;GO:0008152//metabolic process;GO:0044710//single-organism metabolic process
1.004	0.708	-0.503938	0.00378373	0.0560178	MIS11	trifunctional formate-tetrahydrofolate ligase/methenyltetrahydrofolate cyclohydrolase/methylenetetrahydrofolate dehydrogenase	Metabolism	Metabolism of cofactors and vitamins	ko00670//One carbon pool by folate	K00288	-	GO:0043167//ion binding;GO:0004488//methylenetetrahydrofolate dehydrogenase (NADP+) activity;GO:0032555//purine ribonucleotide binding;GO:0003824//catalytic activity;GO:0097159//organic cyclic compound binding;GO:1901265//nucleoside phosphate binding;GO:0032553//ribonucleotide binding;GO:0097367//carbohydrate derivative binding;GO:0005488//binding;GO:0032549//ribonucleoside binding;GO:0030554//ad…	GO:0009987//cellular process;GO:0044238//primary metabolic process;GO:0043604//amide biosynthetic process;GO:0008652//cellular amino acid biosynthetic process;GO:0008152//metabolic process;GO:0044249//cellular biosynthetic process;GO:1901606//alpha-amino acid catabolic process;GO:0044237//cellular metabolic process;GO:0043436//oxoacid metabolic process;GO:1901360//organic cyclic compound metaboli…
1.0305	0.711	-0.535423	0.00906671	0.0666656	EFG1	Efg1p	Cellular Processes	Cell growth and death	ko04113//Meiosis - yeast	K12763	GO:0005634//nucleus;GO:0005623//cell;GO:0005622//intracellular;GO:0043226//organelle;GO:0043229//intracellular organelle;GO:0043231//intracellular membrane-bounded organelle;GO:0044464//cell part;GO:0043227//membrane-bounded organelle;GO:0044424//intracellular part	GO:0005488//binding;GO:0003677//DNA binding;GO:1901363//heterocyclic compound binding;GO:0097159//organic cyclic compound binding;GO:0003676//nucleic acid binding	GO:0010467//gene expression;GO:0090304//nucleic acid metabolic process;GO:2000112//regulation of cellular macromolecule biosynthetic process;GO:2001141//regulation of RNA biosynthetic process;GO:0050789//regulation of biological process;GO:0010468//regulation of gene expression;GO:0097659//nucleic acid-templated transcription;GO:0044249//cellular biosynthetic process;GO:0007155//cell adhesion;GO:…
0.988	0.7115	-0.473647	0.0139017	0.0766047	-	hypothetical protein	-	-	-	-	-	-	-
0.995	0.7115	-0.483833	0.0114129	0.0720415	CSP37	Csp37p	-	-	-	-	GO:0071944//cell periphery;GO:0044464//cell part;GO:0016020//membrane;GO:0009986//cell surface;GO:0009277//fungal-type cell wall;GO:0030312//external encapsulating structure;GO:0030446//hyphal cell wall;GO:0005618//cell wall;GO:0005886//plasma membrane;GO:0005623//cell	-	GO:0051704//multi-organism process;GO:0009405//pathogenesis
1.097	0.7125	-0.622602	0.043572	0.119812	RNR1	ribonucleotide-diphosphate reductase subunit	Metabolism	Nucleotide metabolism;Metabolism of other amino acids	ko00230//Purine metabolism;ko00240//Pyrimidine metabolism;ko00480//Glutathione metabolism	K10807	-	GO:0043168//anion binding;GO:0036094//small molecule binding;GO:1901265//nucleoside phosphate binding;GO:0032553//ribonucleotide binding;GO:0016728//oxidoreductase activity, acting on CH or CH2 groups, disulfide as acceptor;GO:0032555//purine ribonucleotide binding;GO:0003824//catalytic activity;GO:0043167//ion binding;GO:0016725//oxidoreductase activity, acting on CH or CH2 groups;GO:0032559//ad…	GO:0031667//response to nutrient levels;GO:1901360//organic cyclic compound metabolic process;GO:0044238//primary metabolic process;GO:0051716//cellular response to stimulus;GO:0009059//macromolecule biosynthetic process;GO:0071496//cellular response to external stimulus;GO:0040007//growth;GO:0044182//filamentous growth of a population of unicellular organisms;GO:0042594//response to starvation;G…
0.9555	0.713	-0.422354	0.0365998	0.111767	TPS1	alpha,alpha-trehalose-phosphate synthase (UDP-forming) TPS1	Metabolism	Carbohydrate metabolism	ko00500//Starch and sucrose metabolism	K00697	-	GO:0035251//UDP-glucosyltransferase activity;GO:0016757//transferase activity, transferring glycosyl groups;GO:0016740//transferase activity;GO:0003825//alpha,alpha-trehalose-phosphate synthase (UDP-forming) activity;GO:0016758//transferase activity, transferring hexosyl groups;GO:0008194//UDP-glycosyltransferase activity;GO:0046527//glucosyltransferase activity;GO:0003824//catalytic activity	GO:0033554//cellular response to stress;GO:0044723//single-organism carbohydrate metabolic process;GO:0008152//metabolic process;GO:0005992//trehalose biosynthetic process;GO:0030447//filamentous growth;GO:0051704//multi-organism process;GO:0036168//filamentous growth of a population of unicellular organisms in response to heat;GO:0009405//pathogenesis;GO:0005991//trehalose metabolic process;GO:1…
0.9775	0.714	-0.453173	0.00769506	0.064302	SAH1	adenosylhomocysteinase	Metabolism	Amino acid metabolism	ko00270//Cysteine and methionine metabolism	K01251	GO:0005622//intracellular;GO:0044464//cell part;GO:0005737//cytoplasm;GO:0044424//intracellular part;GO:0005623//cell	GO:0004013//adenosylhomocysteinase activity;GO:0016787//hydrolase activity;GO:0003824//catalytic activity;GO:0016802//trialkylsulfonium hydrolase activity;GO:0016801//hydrolase activity, acting on ether bonds	GO:0044763//single-organism cellular process;GO:0006730//one-carbon metabolic process;GO:0044237//cellular metabolic process;GO:0044699//single-organism process;GO:0044710//single-organism metabolic process;GO:0044281//small molecule metabolic process;GO:0008152//metabolic process;GO:0009987//cellular process
1.064	0.7155	-0.572474	0.0229543	0.091947	ERG1	squalene monooxygenase	Metabolism	Metabolism of terpenoids and polyketides;Lipid metabolism	ko00100//Steroid biosynthesis;ko00909//Sesquiterpenoid and triterpenoid biosynthesis	K00511	GO:0044446//intracellular organelle part;GO:0043227//membrane-bounded organelle;GO:0031090//organelle membrane;GO:0044422//organelle part;GO:0098588//bounding membrane of organelle;GO:0043226//organelle;GO:0031224//intrinsic component of membrane;GO:0012505//endomembrane system;GO:0016021//integral component of membrane;GO:0044425//membrane part;GO:0005622//intracellular;GO:0044464//cell part;GO:…	GO:0016705//oxidoreductase activity, acting on paired donors, with incorporation or reduction of molecular oxygen;GO:0016709//oxidoreductase activity, acting on paired donors, with incorporation or reduction of molecular oxygen, NAD(P)H as one donor, and incorporation of one atom of oxygen;GO:0043167//ion binding;GO:0004506//squalene monooxygenase activity;GO:0016491//oxidoreductase activity;GO:0…	GO:0051668//localization within membrane;GO:0070887//cellular response to chemical stimulus;GO:0008610//lipid biosynthetic process;GO:0007154//cell communication;GO:0055114//oxidation-reduction process;GO:1901617//organic hydroxy compound biosynthetic process;GO:0036170//filamentous growth of a population of unicellular organisms in response to starvation;GO:0036180//filamentous growth of a popul…
0.9865	0.7175	-0.45934	0.00974098	0.0677332	-	hypothetical protein	-	-	-	-	GO:0044446//intracellular organelle part;GO:0005783//endoplasmic reticulum;GO:0043227//membrane-bounded organelle;GO:0043226//organelle;GO:0043231//intracellular membrane-bounded organelle;GO:0012505//endomembrane system;GO:0044464//cell part;GO:0098588//bounding membrane of organelle;GO:0044424//intracellular part;GO:0044444//cytoplasmic part;GO:0044422//organelle part;GO:0005789//endoplasmic re…	-	-
0.9655	0.7185	-0.426288	0.0231723	0.0922989	-	putative methyltransferase	-	-	-	-	-	-	GO:0022610//biological adhesion;GO:0031589//cell-substrate adhesion;GO:0036164//cell-abiotic substrate adhesion;GO:0007155//cell adhesion
0.9875	0.719	-0.457789	0.00160764	0.0511276	PFK2	6-phosphofructokinase subunit beta	-	-	-	-	GO:0005829//cytosol;GO:0043234//protein complex;GO:0005622//intracellular;GO:0044424//intracellular part;GO:1990234//transferase complex;GO:0032991//macromolecular complex;GO:0044464//cell part;GO:0044444//cytoplasmic part;GO:0005623//cell;GO:1902494//catalytic complex;GO:0005737//cytoplasm;GO:0044445//cytosolic part;GO:0005945//6-phosphofructokinase complex;GO:0061695//transferase complex, trans…	GO:0032549//ribonucleoside binding;GO:1901363//heterocyclic compound binding;GO:0046872//metal ion binding;GO:0043167//ion binding;GO:0032550//purine ribonucleoside binding;GO:0043168//anion binding;GO:0008443//phosphofructokinase activity;GO:0005524//ATP binding;GO:0016740//transferase activity;GO:0036094//small molecule binding;GO:0030554//adenyl nucleotide binding;GO:0001883//purine nucleoside…	GO:0072521//purine-containing compound metabolic process;GO:0055086//nucleobase-containing small molecule metabolic process;GO:0044281//small molecule metabolic process;GO:0051186//cofactor metabolic process;GO:0072524//pyridine-containing compound metabolic process;GO:0019693//ribose phosphate metabolic process;GO:0009144//purine nucleoside triphosphate metabolic process;GO:0043436//oxoacid meta…
1.018	0.722	-0.495667	0.0361524	0.111767	PIL1	lipid-binding protein	-	-	-	-	-	-	-
1.0065	0.723	-0.47728	0.0257556	0.0964445	RPL14	ribosomal 60S subunit protein L14B	-	-	-	-	-	-	-
1.0285	0.7265	-0.501507	0.00640762	0.0631809	RPL38	ribosomal 60S subunit protein L38	-	-	-	-	-	-	-
[truncated: 84 more rows]
